# Supplementary material for: Survey data of COVID-19 vaccine side effects among hospital staff in a national referral hospital in Indonesia
Source: Data Brief. 2021 May 1;36:107098. doi: 10.1016/j.dib.2021.107098 (PMC8087582; doi:10.1016/j.dib.2021.107098)
Supplement: Supplementary file 1 [file mmc1.xls]

## Sheet: Sheet1
Sex	Age	Professions	Education	Living Area	1. Swelling	2. Redness	3. Itching	4. Fever	5. Headache	6. Muscle Pain	7. Tiredness	8. Coughing	9. Diarrhea	10. Nausea and vomiting	11. Breathlessness	12. Joint Pain	13. Fainted	14. Anaphylactic Reaction	15. Tingling	16. Swollen Lymph Nodes	Symptoms time
Male	51-55 years	Medical specialist	Master degree	Downtown	No	No	No	No	No	Yes	Yes	No	No	No	No	No	No	No	No	No	None
Female	41-45 years	Non medical staff	Master degree	Downtown	No	No	No	No	No	Yes	No	No	No	No	No	No	No	No	No	No	None
Male	56-60 years	Medical doctor	Master degree	Downtown	No	No	No	No	No	Yes	No	No	No	No	No	No	No	No	No	No	< 24 hours
Male	26-30 years	Non medical staff	Bachelor degree	Downtown	No	No	No	No	No	No	No	No	No	No	No	No	No	No	No	No	None
Female	31-35 years	Medical doctor	Bachelor degree	Downtown	No	No	No	No	No	Yes	Yes	Yes	No	No	No	No	No	No	No	No	< 24 hours
Male	46-50 years	Non medical staff	Bachelor degree	Downtown	No	No	No	No	No	No	No	No	No	No	No	No	No	No	No	No	< 24 hours
Female	46-50 years	Medical doctor	Bachelor degree	Downtown	No	No	No	No	No	No	No	No	No	No	No	No	No	No	No	No	None
Female	56-60 years	Medical doctor	Master degree	Downtown	No	No	No	No	No	No	Yes	No	No	No	No	No	No	No	No	No	None
Female	36-40 years	Non medical staff	Master degree	Downtown	No	No	No	No	No	Yes	Yes	No	No	No	No	No	No	No	No	No	24-72 hours
Male	51-55 years	Nurse	Master degree	Downtown	No	No	No	No	No	Yes	Yes	No	No	No	No	No	No	No	No	No	< 24 hours
Female	56-60 years	Nurse	Bachelor degree	Downtown	No	No	No	No	Yes	Yes	Yes	No	No	No	No	No	No	No	No	No	24-72 hours
Female	31-35 years	Medical doctor	Bachelor degree	Downtown	No	No	No	No	No	No	No	No	No	No	No	No	No	No	No	No	< 24 hours
Female	41-45 years	Nurse	Bachelor degree	Downtown	No	No	No	No	No	No	No	No	No	No	No	No	No	No	No	No	None
Female	41-45 years	Nurse	Bachelor degree	Outskirt	No	No	No	No	No	No	No	No	No	No	No	No	No	No	No	No	None
Male	31-35 years	Nurse	Bachelor degree	Downtown	No	No	No	No	Yes	Yes	Yes	Yes	No	No	No	No	No	No	Yes	No	24-72 hours
Male	51-55 years	Non medical staff	Master degree	Downtown	No	No	No	No	No	No	No	No	No	No	No	No	No	No	No	No	< 24 hours
Female	51-55 years	Nurse	Bachelor degree	Outskirt	No	No	No	No	No	No	Yes	No	No	No	No	No	No	No	Yes	No	None
Male	51-55 years	Non medical staff	Master degree	Downtown	No	No	No	No	No	No	No	No	No	No	No	No	No	No	No	No	None
Female	56-60 years	Nurse	Master degree	Outskirt	No	No	No	No	No	No	Yes	No	No	No	No	No	No	No	No	No	24-72 hours
Male	31-35 years	Non medical staff	Senior high school	Downtown	No	No	No	No	No	Yes	No	No	No	No	No	No	No	No	No	No	None
Female	36-40 years	Non medical staff	Senior high school	Outskirt	No	No	No	No	No	Yes	No	No	No	No	No	No	No	No	No	No	None
Male	36-40 years	Non medical staff	Master degree	Outskirt	No	No	No	No	No	No	No	No	No	No	No	No	No	No	No	No	< 24 hours
Male	46-50 years	Non medical staff	Master degree	Outskirt	No	No	No	No	Yes	Yes	Yes	Yes	Yes	No	No	No	No	No	No	No	24-72 hours
Female	41-45 years	Non medical staff	Master degree	Downtown	No	No	No	No	No	No	No	No	No	No	No	No	No	No	No	No	< 24 hours
Female	26-30 years	Medical doctor	Bachelor degree	Downtown	No	No	No	No	No	No	No	No	No	No	No	No	No	No	No	No	None
Male	36-40 years	Medical specialist	Master degree	Downtown	No	No	No	No	No	No	No	No	No	No	No	No	No	No	No	No	None
Female	26-30 years	Non medical staff	Bachelor degree	Outskirt	No	No	No	No	No	Yes	Yes	No	No	No	No	No	No	No	No	No	< 24 hours
Female	41-45 years	Nurse	Master degree	Downtown	No	No	No	No	No	Yes	Yes	No	No	No	No	No	No	No	No	No	< 24 hours
Male	31-35 years	Nurse	Bachelor degree	Outskirt	Yes	No	No	No	No	Yes	No	No	No	No	No	No	No	No	No	No	< 24 hours
Female	36-40 years	Nurse	Bachelor degree	Downtown	Yes	No	No	No	Yes	Yes	Yes	No	No	Yes	No	No	No	No	No	No	24-72 hours
Female	51-55 years	Non medical staff	Bachelor degree	Downtown	No	No	No	No	No	No	No	No	No	No	No	No	No	No	No	No	None
Female	46-50 years	Nurse	Bachelor degree	Outskirt	No	No	No	No	No	No	No	No	No	No	No	No	No	No	No	No	None
Male	31-35 years	Non medical staff	Senior high school	Downtown	No	No	No	No	No	Yes	Yes	No	No	No	No	No	No	No	No	No	< 24 hours
Male	36-40 years	Nurse	Bachelor degree	Outskirt	No	No	No	No	No	No	No	No	No	No	No	No	No	No	No	No	None
Female	26-30 years	Non medical staff	Bachelor degree	Outskirt	Yes	No	No	No	Yes	Yes	No	No	No	No	Yes	No	No	No	No	No	24-72 hours
Male	41-45 years	Nurse	Master degree	Downtown	Yes	No	No	No	No	No	Yes	No	No	No	No	No	No	No	No	No	< 24 hours
Male	46-50 years	Non medical staff	Master degree	Downtown	No	No	No	No	No	No	Yes	Yes	No	No	No	No	No	No	Yes	No	24-72 hours
Female	26-30 years	Non medical staff	Bachelor degree	Outskirt	Yes	No	No	No	No	No	No	No	No	No	No	No	No	No	No	No	< 24 hours
Female	36-40 years	Nurse	Bachelor degree	Downtown	No	No	No	No	Yes	Yes	Yes	Yes	No	Yes	No	No	No	No	Yes	No	< 24 hours
Female	20-25 years	Nurse	Bachelor degree	Downtown	No	No	No	No	No	Yes	No	No	No	No	No	No	No	No	No	No	< 24 hours
Male	51-55 years	Non medical staff	Bachelor degree	Downtown	No	No	No	No	No	No	No	No	No	No	No	No	No	No	Yes	No	< 24 hours
Female	46-50 years	Midwife	Bachelor degree	Outskirt	No	No	No	No	No	No	No	No	No	No	No	No	No	No	No	No	24-72 hours
Female	31-35 years	Non medical staff	Bachelor degree	Outskirt	No	No	No	No	No	Yes	No	No	No	No	No	No	No	No	No	No	< 24 hours
Female	46-50 years	Nurse	Bachelor degree	Outskirt	No	No	No	No	No	No	No	No	No	No	No	No	No	No	No	No	None
Female	36-40 years	Nurse	Bachelor degree	Downtown	No	No	No	No	No	No	No	No	No	No	No	No	No	No	No	No	< 24 hours
Female	26-30 years	Non medical staff	Bachelor degree	Downtown	Yes	No	No	No	Yes	Yes	No	No	No	No	No	No	No	No	No	No	None
Male	31-35 years	Non medical staff	Senior high school	Outskirt	No	No	No	No	No	Yes	Yes	Yes	No	No	No	No	No	No	No	No	< 24 hours
Female	31-35 years	Non medical staff	Senior high school	Downtown	No	No	No	No	No	Yes	No	No	No	No	No	No	No	No	No	No	None
Female	51-55 years	Nurse	Bachelor degree	Outskirt	Yes	No	No	No	No	Yes	Yes	No	No	No	No	No	No	No	No	No	< 24 hours
Female	20-25 years	Nurse	Bachelor degree	Downtown	No	No	No	No	Yes	Yes	Yes	No	No	No	No	No	No	No	No	No	24-72 hours
Female	51-55 years	Nurse	Bachelor degree	Outskirt	No	No	No	No	Yes	Yes	Yes	No	No	No	No	Yes	No	No	Yes	No	24-72 hours
Male	26-30 years	Nurse	Bachelor degree	Downtown	No	No	No	No	Yes	No	Yes	Yes	No	No	No	No	No	No	No	No	> 72 hours
Female	51-55 years	Non medical staff	Bachelor degree	Downtown	No	No	No	No	No	No	No	No	No	No	No	No	No	No	No	No	None
Female	26-30 years	Non medical staff	Bachelor degree	Downtown	No	No	No	No	No	No	No	No	No	No	No	No	No	No	No	No	< 24 hours
Female	20-25 years	Nurse	Bachelor degree	Outskirt	Yes	Yes	No	No	No	No	No	No	No	No	No	No	No	No	No	No	< 24 hours
Female	51-55 years	Non medical staff	Master degree	Downtown	No	No	No	No	No	No	No	No	No	No	No	No	No	No	No	No	None
Female	41-45 years	Non medical staff	Senior high school	Downtown	No	No	No	No	No	No	No	No	No	No	No	No	No	No	No	No	None
Female	> 60 years	Medical doctor	Bachelor degree	Downtown	No	No	No	No	No	Yes	No	No	No	No	No	No	No	No	No	No	< 24 hours
Female	31-35 years	Midwife	Bachelor degree	Outskirt	No	No	No	No	No	No	Yes	No	No	No	No	No	No	No	No	No	< 24 hours
Female	31-35 years	Midwife	Bachelor degree	Downtown	No	No	No	No	Yes	No	Yes	Yes	No	No	No	No	No	No	No	No	24-72 hours
Female	26-30 years	Nurse	Bachelor degree	Downtown	No	No	No	No	No	Yes	No	No	No	No	No	No	No	No	No	No	24-72 hours
Female	46-50 years	Non medical staff	Bachelor degree	Downtown	No	No	No	No	No	No	No	No	No	No	No	No	No	No	No	No	None
Female	46-50 years	Midwife	Bachelor degree	Outskirt	No	No	No	No	No	No	No	No	No	No	No	No	No	No	No	No	< 24 hours
Female	31-35 years	Nurse	Bachelor degree	Downtown	No	No	No	No	Yes	No	Yes	No	No	No	No	No	No	No	No	No	< 24 hours
Female	31-35 years	Midwife	Bachelor degree	Downtown	No	No	No	No	No	No	Yes	Yes	No	No	No	No	No	No	No	No	24-72 hours
Female	26-30 years	Midwife	Bachelor degree	Outskirt	No	No	No	No	No	Yes	No	No	No	No	No	No	No	No	No	No	< 24 hours
Female	41-45 years	Nurse	Bachelor degree	Downtown	No	No	No	No	No	No	No	No	No	No	No	No	No	No	No	No	None
Female	31-35 years	Non medical staff	Bachelor degree	Downtown	No	No	No	No	No	Yes	No	No	No	No	No	No	No	No	No	No	None
Female	31-35 years	Midwife	Bachelor degree	Downtown	No	No	No	No	No	No	Yes	No	No	No	No	No	No	No	No	No	None
Female	26-30 years	Non medical staff	Bachelor degree	Downtown	No	No	No	No	No	Yes	Yes	No	No	No	No	No	No	No	No	No	< 24 hours
Female	51-55 years	Nurse	Bachelor degree	Downtown	No	No	No	No	No	No	No	No	No	No	No	No	No	No	No	No	None
Male	51-55 years	Medical specialist	Master degree	Downtown	No	No	No	Yes	Yes	Yes	No	No	Yes	No	No	No	No	No	No	No	24-72 hours
Male	31-35 years	Non medical staff	Bachelor degree	Outskirt	No	No	No	No	No	No	No	No	No	No	No	No	No	No	No	No	None
Female	26-30 years	Non medical staff	Bachelor degree	Outskirt	No	No	No	No	No	No	No	No	No	No	No	No	No	No	No	No	None
Male	36-40 years	Nurse	Bachelor degree	Outskirt	No	No	No	No	No	No	No	No	No	No	No	No	No	No	No	No	None
Female	36-40 years	Nurse	Bachelor degree	Outskirt	No	No	No	No	No	No	No	No	No	No	No	No	No	No	No	No	None
Female	56-60 years	Medical specialist	Master degree	Downtown	No	No	No	No	Yes	No	No	No	No	No	No	No	No	No	No	No	24-72 hours
Female	31-35 years	Midwife	Bachelor degree	Outskirt	No	No	No	No	No	Yes	No	No	No	No	No	No	No	No	No	No	< 24 hours
Female	20-25 years	Nurse	Bachelor degree	Downtown	Yes	No	No	No	No	No	No	No	No	No	No	No	No	No	No	No	None
Male	26-30 years	Nurse	Bachelor degree	Downtown	No	No	No	No	No	No	No	No	No	No	No	No	No	No	No	No	None
Female	36-40 years	Non medical staff	Bachelor degree	Downtown	No	No	No	No	No	Yes	No	No	No	No	No	No	No	No	No	No	None
Female	51-55 years	Nurse	Bachelor degree	Downtown	No	No	No	No	No	No	No	No	No	Yes	No	No	No	No	No	No	< 24 hours
Male	51-55 years	Non medical staff	Master degree	Downtown	No	No	No	No	No	No	No	No	No	No	No	No	No	No	No	No	None
Male	46-50 years	Non medical staff	Bachelor degree	Downtown	No	No	No	No	No	No	No	No	No	No	No	No	No	No	No	No	None
Male	36-40 years	Medical specialist	Master degree	Outskirt	No	No	No	No	No	Yes	Yes	No	No	No	No	No	No	No	No	No	24-72 hours
Male	26-30 years	Nurse	Bachelor degree	Downtown	No	No	No	No	Yes	Yes	Yes	No	No	No	No	No	No	No	No	No	< 24 hours
Female	20-25 years	Non medical staff	Senior high school	Downtown	No	No	No	No	No	No	No	No	No	No	No	No	No	No	No	No	None
Male	26-30 years	Non medical staff	Bachelor degree	Downtown	Yes	No	No	No	Yes	No	Yes	No	No	No	No	No	No	No	Yes	No	< 24 hours
Female	46-50 years	Nurse	Bachelor degree	Outskirt	No	No	No	No	Yes	No	Yes	No	No	Yes	No	No	No	No	No	No	24-72 hours
Female	56-60 years	Non medical staff	Bachelor degree	Downtown	No	No	No	No	No	No	No	No	No	No	No	No	No	No	No	No	None
Female	51-55 years	Nurse	Bachelor degree	Downtown	No	No	No	No	No	No	Yes	No	No	No	No	No	No	No	No	No	< 24 hours
Female	26-30 years	Midwife	Bachelor degree	Downtown	No	No	No	No	Yes	Yes	Yes	No	No	No	No	No	No	No	Yes	No	< 24 hours
Female	36-40 years	Non medical staff	Bachelor degree	Downtown	No	No	No	No	No	Yes	Yes	No	No	No	No	No	No	No	No	No	24-72 hours
Male	51-55 years	Medical specialist	Master degree	Downtown	No	No	No	No	No	No	No	No	No	No	No	No	No	No	No	No	None
Female	41-45 years	Nurse	Bachelor degree	Outskirt	Yes	No	No	No	Yes	Yes	Yes	Yes	No	No	No	Yes	No	No	Yes	No	< 24 hours
Female	51-55 years	Nurse	Bachelor degree	Outskirt	No	No	No	No	No	No	No	No	No	No	No	No	No	No	No	No	< 24 hours
Female	31-35 years	Non medical staff	Bachelor degree	Downtown	No	No	No	No	No	No	Yes	No	Yes	No	No	No	No	No	No	No	24-72 hours
Female	26-30 years	Non medical staff	Senior high school	Downtown	No	No	No	No	No	No	No	No	No	No	No	No	No	No	No	No	None
Male	36-40 years	Non medical staff	Senior high school	Downtown	No	No	No	No	No	Yes	No	No	No	No	No	No	No	No	No	No	None
Male	26-30 years	Nurse	Bachelor degree	Outskirt	Yes	No	No	No	Yes	No	Yes	No	Yes	No	No	No	No	No	No	No	24-72 hours
Female	26-30 years	Nurse	Bachelor degree	Outskirt	No	No	No	No	Yes	Yes	Yes	No	No	No	No	No	No	No	No	No	24-72 hours
Female	31-35 years	Nurse	Bachelor degree	Downtown	No	No	No	No	No	No	No	No	No	No	No	No	No	No	No	No	< 24 hours
Female	41-45 years	Non medical staff	Master degree	Downtown	No	No	No	No	No	No	No	No	No	No	No	No	No	No	No	No	None
Female	31-35 years	Non medical staff	Bachelor degree	Downtown	No	No	No	No	Yes	Yes	Yes	No	No	No	No	No	No	No	No	No	< 24 hours
Female	26-30 years	Non medical staff	Bachelor degree	Downtown	No	No	No	No	No	Yes	No	No	No	No	No	No	No	No	No	No	None
Female	26-30 years	Nurse	Bachelor degree	Outskirt	Yes	No	No	No	No	Yes	Yes	No	No	No	No	No	No	No	Yes	No	24-72 hours
Female	31-35 years	Non medical staff	Bachelor degree	Downtown	No	No	No	No	No	No	No	No	No	No	No	No	No	No	No	No	< 24 hours
Female	31-35 years	Non medical staff	Senior high school	Downtown	No	No	No	No	Yes	Yes	Yes	No	No	Yes	No	No	No	No	No	No	> 72 hours
Female	36-40 years	Non medical staff	Bachelor degree	Outskirt	Yes	No	No	No	Yes	Yes	Yes	No	No	No	No	No	No	No	No	No	24-72 hours
Male	31-35 years	Non medical staff	Senior high school	Downtown	No	No	No	No	No	No	No	No	No	No	No	No	No	No	No	No	None
Female	51-55 years	Nurse	Bachelor degree	Outskirt	No	No	No	No	No	No	No	No	No	No	No	No	No	No	No	No	None
Female	41-45 years	Nurse	Bachelor degree	Downtown	No	No	No	No	No	No	No	No	No	No	No	No	No	No	No	No	None
Female	26-30 years	Non medical staff	Senior high school	Downtown	No	No	No	No	No	Yes	No	No	No	No	No	No	No	No	No	No	None
Female	51-55 years	Non medical staff	Senior high school	Downtown	No	No	No	No	Yes	Yes	Yes	No	No	No	No	No	No	No	No	No	< 24 hours
Male	46-50 years	Non medical staff	Bachelor degree	Downtown	Yes	No	No	No	Yes	Yes	Yes	No	No	No	Yes	No	No	No	No	No	24-72 hours
Male	41-45 years	Non medical staff	Senior high school	Downtown	No	No	No	No	No	No	No	No	No	No	No	No	No	No	No	No	None
Female	31-35 years	Nurse	Bachelor degree	Downtown	No	No	No	No	No	No	No	No	No	No	No	No	No	No	No	No	None
Female	51-55 years	Nurse	Bachelor degree	Downtown	No	No	No	No	No	No	No	No	No	No	No	No	No	No	No	No	None
Female	46-50 years	Nurse	Bachelor degree	Outskirt	No	No	No	No	No	No	No	No	No	No	No	No	No	No	No	No	None
Female	56-60 years	Medical specialist	Master degree	Downtown	No	No	No	No	No	No	No	No	No	No	No	No	No	No	No	No	None
Female	36-40 years	Nurse	Bachelor degree	Downtown	No	No	No	No	No	No	No	No	No	No	No	No	No	No	No	No	< 24 hours
Male	51-55 years	Non medical staff	Master degree	Downtown	No	No	No	No	No	No	No	No	No	No	No	No	No	No	No	No	None
Female	41-45 years	Nurse	Master degree	Downtown	No	No	No	No	No	Yes	Yes	Yes	No	No	No	No	No	No	No	No	24-72 hours
Male	26-30 years	Non medical staff	Junior high school	Downtown	No	No	No	No	No	Yes	No	No	No	No	No	No	No	No	No	No	< 24 hours
Male	51-55 years	Nurse	Bachelor degree	Outskirt	No	No	No	No	No	No	No	No	No	No	No	No	No	No	No	No	< 24 hours
Male	36-40 years	Nurse	Bachelor degree	Downtown	No	No	No	No	No	No	No	No	No	No	No	No	No	No	No	No	None
Female	31-35 years	Medical specialist	Bachelor degree	Downtown	No	No	No	No	Yes	No	No	No	No	No	No	No	No	No	No	No	< 24 hours
Female	46-50 years	Non medical staff	Bachelor degree	Downtown	No	No	No	No	No	No	No	No	No	No	No	No	No	No	No	No	None
Female	36-40 years	Nurse	Bachelor degree	Outskirt	No	No	No	No	No	No	No	No	No	No	No	No	No	No	No	No	< 24 hours
Female	20-25 years	Non medical staff	Senior high school	Downtown	No	No	No	No	No	No	No	No	No	No	No	No	No	No	No	No	None
Female	26-30 years	Nurse	Bachelor degree	Outskirt	No	No	No	No	Yes	Yes	Yes	No	No	No	No	No	No	No	Yes	No	< 24 hours
Female	31-35 years	Non medical staff	Master degree	Downtown	No	No	No	No	No	No	No	No	No	No	No	No	No	No	No	No	None
Female	36-40 years	Nurse	Bachelor degree	Downtown	No	No	No	No	No	Yes	Yes	No	No	No	No	No	No	No	No	No	< 24 hours
Female	36-40 years	Nurse	Master degree	Outskirt	No	No	No	No	No	No	No	No	No	No	No	No	No	No	No	No	None
Female	31-35 years	Nurse	Bachelor degree	Downtown	No	No	No	No	Yes	Yes	Yes	No	No	No	No	No	No	No	No	No	< 24 hours
Male	26-30 years	Nurse	Bachelor degree	Downtown	No	No	No	No	No	No	No	No	No	No	No	No	No	No	No	No	None
Male	31-35 years	Nurse	Bachelor degree	Outskirt	No	No	No	No	No	Yes	No	No	No	No	No	No	No	No	No	No	None
Male	31-35 years	Nurse	Bachelor degree	Outskirt	Yes	No	No	No	No	Yes	Yes	No	No	No	No	No	No	No	No	No	24-72 hours
Male	26-30 years	Nurse	Bachelor degree	Downtown	No	No	No	No	No	No	No	No	No	No	No	No	No	No	No	No	None
Female	36-40 years	Non medical staff	Senior high school	Outskirt	No	No	No	No	Yes	Yes	Yes	No	No	No	No	No	No	No	No	No	< 24 hours
Female	31-35 years	Nurse	Bachelor degree	Downtown	No	No	No	No	No	No	Yes	Yes	No	No	No	No	No	No	No	No	24-72 hours
Female	56-60 years	Midwife	Bachelor degree	Downtown	No	No	No	No	Yes	Yes	Yes	Yes	Yes	No	No	No	No	No	No	No	24-72 hours
Female	26-30 years	Nurse	Bachelor degree	Downtown	No	No	No	No	Yes	No	Yes	No	Yes	No	No	No	No	No	No	No	24-72 hours
Female	31-35 years	Nurse	Bachelor degree	Downtown	No	No	No	No	No	No	No	No	No	No	No	No	No	No	No	No	None
Female	26-30 years	Non medical staff	Bachelor degree	Outskirt	Yes	No	No	No	No	Yes	No	No	No	No	No	No	No	No	No	No	24-72 hours
Male	46-50 years	Non medical staff	Master degree	Outskirt	No	No	No	No	No	No	No	No	No	No	No	No	No	No	No	No	< 24 hours
Female	36-40 years	Nurse	Bachelor degree	Downtown	No	No	No	No	Yes	No	No	No	No	No	No	No	No	No	No	No	None
Female	26-30 years	Medical doctor	Bachelor degree	Downtown	No	No	No	No	No	No	No	No	No	No	No	No	No	No	No	No	24-72 hours
Female	41-45 years	Nurse	Bachelor degree	Downtown	No	No	No	No	No	No	No	No	No	No	No	No	No	No	No	No	< 24 hours
Female	< 20 years	Non medical staff	Senior high school	Outskirt	No	No	No	No	No	No	No	No	No	No	No	No	No	No	No	No	None
Female	41-45 years	Nurse	Bachelor degree	Downtown	No	No	No	No	No	Yes	No	Yes	No	No	No	No	No	No	No	No	24-72 hours
Female	41-45 years	Midwife	Bachelor degree	Downtown	No	No	No	No	No	Yes	Yes	Yes	No	No	No	No	No	No	No	No	24-72 hours
Female	20-25 years	Nurse	Bachelor degree	Outskirt	No	No	No	No	Yes	Yes	Yes	No	No	No	No	Yes	No	No	No	No	24-72 hours
Female	46-50 years	Nurse	Bachelor degree	Outskirt	No	No	No	No	Yes	Yes	No	No	No	No	No	No	No	No	No	No	< 24 hours
Male	26-30 years	Medical doctor	Bachelor degree	Downtown	No	No	No	No	No	No	Yes	No	Yes	No	No	No	No	No	Yes	No	> 72 hours
Female	31-35 years	Nurse	Bachelor degree	Downtown	No	No	No	No	No	Yes	Yes	Yes	No	No	No	No	No	No	No	No	< 24 hours
Male	26-30 years	Nurse	Bachelor degree	Downtown	No	No	No	No	Yes	No	Yes	No	No	Yes	No	No	No	No	No	No	24-72 hours
Female	20-25 years	Non medical staff	Bachelor degree	Downtown	No	No	No	Yes	No	Yes	No	Yes	No	No	No	No	No	No	No	No	< 24 hours
Female	26-30 years	Non medical staff	Bachelor degree	Downtown	No	No	No	No	Yes	Yes	Yes	No	Yes	No	No	Yes	No	No	Yes	No	< 24 hours
Female	31-35 years	Midwife	Bachelor degree	Downtown	No	No	No	No	No	No	No	Yes	No	No	No	No	No	No	No	No	24-72 hours
Male	46-50 years	Non medical staff	Master degree	Downtown	No	No	No	No	Yes	Yes	Yes	Yes	No	No	No	No	No	No	No	No	24-72 hours
Female	26-30 years	Non medical staff	Senior high school	Downtown	No	No	No	No	No	No	No	No	No	No	No	No	No	No	No	No	None
Male	26-30 years	Nurse	Bachelor degree	Downtown	No	No	No	No	Yes	Yes	Yes	No	No	No	No	No	No	No	No	No	< 24 hours
Female	26-30 years	Non medical staff	Bachelor degree	Downtown	No	No	No	No	No	No	No	No	No	No	Yes	No	No	No	No	No	< 24 hours
Female	36-40 years	Non medical staff	Bachelor degree	Outskirt	No	No	No	No	No	Yes	No	No	No	No	No	No	No	No	No	No	24-72 hours
Female	46-50 years	Non medical staff	Senior high school	Outskirt	No	No	No	No	No	No	No	No	No	No	No	No	No	No	No	No	None
Female	36-40 years	Non medical staff	Bachelor degree	Downtown	No	No	No	No	Yes	No	Yes	No	No	No	No	No	No	No	No	No	< 24 hours
Female	31-35 years	Nurse	Bachelor degree	Downtown	No	No	No	No	No	No	No	No	No	No	No	No	No	No	No	No	None
Female	20-25 years	Nurse	Bachelor degree	Outskirt	No	Yes	No	No	No	Yes	No	No	No	No	No	No	No	No	No	No	< 24 hours
Female	41-45 years	Nurse	Bachelor degree	Downtown	No	No	No	No	No	Yes	Yes	Yes	No	No	No	No	No	No	No	No	24-72 hours
Female	20-25 years	Non medical staff	Bachelor degree	Downtown	No	Yes	No	No	No	Yes	No	No	No	No	No	No	No	No	No	No	None
Female	36-40 years	Nurse	Bachelor degree	Downtown	No	No	No	No	No	No	No	No	No	No	No	No	No	No	No	No	None
Male	51-55 years	Medical doctor	Bachelor degree	Downtown	No	No	No	No	No	Yes	Yes	No	No	No	No	No	No	No	No	No	24-72 hours
Female	26-30 years	Nurse	Bachelor degree	Downtown	No	No	No	No	No	No	No	No	No	No	No	No	No	No	No	No	None
Female	36-40 years	Nurse	Bachelor degree	Downtown	No	No	No	No	Yes	Yes	No	No	No	No	No	No	No	No	No	No	24-72 hours
Female	36-40 years	Non medical staff	Bachelor degree	Downtown	No	No	No	No	No	No	Yes	No	No	No	No	No	No	No	No	No	None
Female	31-35 years	Non medical staff	Senior high school	Downtown	No	No	No	No	No	No	No	No	No	No	No	No	No	No	No	No	None
Female	36-40 years	Nurse	Bachelor degree	Downtown	No	No	No	No	No	Yes	No	No	Yes	No	No	No	No	No	No	No	< 24 hours
Female	36-40 years	Nurse	Bachelor degree	Outskirt	No	No	No	No	Yes	No	No	No	No	Yes	No	No	No	No	No	No	< 24 hours
Female	26-30 years	Nurse	Bachelor degree	Downtown	No	No	No	No	Yes	Yes	Yes	No	No	No	No	No	No	No	Yes	No	24-72 hours
Male	26-30 years	Nurse	Bachelor degree	Downtown	No	No	No	No	No	No	No	No	No	No	No	No	No	No	No	No	None
Female	41-45 years	Nurse	Bachelor degree	Outskirt	No	No	No	No	No	No	No	No	No	No	No	No	No	No	No	No	None
Male	26-30 years	Non medical staff	Senior high school	Outskirt	No	No	No	No	No	No	No	No	No	No	No	No	No	No	No	No	None
Female	51-55 years	Nurse	Bachelor degree	Downtown	No	No	No	No	Yes	Yes	Yes	No	No	No	No	No	No	No	No	No	24-72 hours
Female	51-55 years	Nurse	Bachelor degree	Outskirt	No	No	No	No	No	Yes	No	No	No	No	No	No	No	No	No	No	< 24 hours
Female	36-40 years	Nurse	Bachelor degree	Downtown	No	Yes	No	No	No	Yes	Yes	No	No	No	No	No	No	No	No	No	< 24 hours
Female	51-55 years	Nurse	Bachelor degree	Outskirt	No	No	No	No	Yes	Yes	Yes	Yes	No	No	Yes	No	No	No	No	No	24-72 hours
Female	26-30 years	Nurse	Bachelor degree	Downtown	Yes	No	No	No	No	Yes	No	No	No	No	No	No	No	No	No	No	None
Female	31-35 years	Nurse	Bachelor degree	Downtown	Yes	No	No	No	Yes	No	No	No	No	No	No	No	No	No	No	No	< 24 hours
Female	36-40 years	Nurse	Bachelor degree	Downtown	No	No	No	No	No	Yes	No	No	No	No	No	No	No	No	No	No	< 24 hours
Female	26-30 years	Nurse	Bachelor degree	Outskirt	No	No	No	No	No	Yes	No	No	No	No	No	No	No	No	No	No	< 24 hours
Female	31-35 years	Nurse	Bachelor degree	Outskirt	No	No	No	No	No	No	No	No	No	No	No	No	No	No	No	No	None
Male	56-60 years	Non medical staff	Master degree	Downtown	No	No	No	No	No	Yes	Yes	No	No	No	No	No	No	No	No	No	< 24 hours
Female	46-50 years	Non medical staff	Bachelor degree	Downtown	No	Yes	No	No	No	No	No	No	No	No	No	No	No	No	No	No	> 72 hours
Female	36-40 years	Non medical staff	Bachelor degree	Downtown	No	No	No	No	No	Yes	Yes	No	No	No	No	No	No	No	No	No	< 24 hours
Female	36-40 years	Nurse	Bachelor degree	Outskirt	No	No	No	No	No	No	No	No	No	No	No	No	No	No	No	No	None
Male	26-30 years	Nurse	Bachelor degree	Downtown	No	No	No	No	No	No	Yes	No	No	No	No	No	No	No	No	No	None
Male	26-30 years	Nurse	Bachelor degree	Outskirt	Yes	No	No	No	No	No	Yes	No	No	No	No	No	No	No	No	No	< 24 hours
Male	31-35 years	Medical doctor	Bachelor degree	Downtown	No	No	No	No	No	No	No	No	No	No	No	No	No	No	No	No	None
Male	31-35 years	Nurse	Bachelor degree	Downtown	No	No	No	No	No	No	Yes	No	No	No	No	No	No	No	No	No	None
Male	31-35 years	Nurse	Bachelor degree	Outskirt	No	No	No	No	No	Yes	Yes	No	No	No	No	No	No	No	No	No	< 24 hours
Female	31-35 years	Non medical staff	Master degree	Outskirt	No	No	No	No	Yes	No	Yes	No	No	No	No	No	No	No	No	No	< 24 hours
Female	31-35 years	Nurse	Bachelor degree	Outskirt	No	No	No	No	No	Yes	Yes	No	No	No	No	No	No	No	No	No	< 24 hours
Female	51-55 years	Non medical staff	Bachelor degree	Downtown	No	No	No	No	Yes	No	No	No	No	No	No	No	No	No	No	No	None
Female	31-35 years	Nurse	Bachelor degree	Outskirt	No	No	No	No	No	No	No	No	No	No	No	No	No	No	No	No	None
Female	41-45 years	Nurse	Bachelor degree	Outskirt	No	No	No	Yes	Yes	Yes	Yes	Yes	No	Yes	No	No	No	No	Yes	No	< 24 hours
Male	20-25 years	Non medical staff	Bachelor degree	Outskirt	No	No	No	No	No	Yes	No	No	No	No	No	No	No	No	No	No	24-72 hours
Male	31-35 years	Non medical staff	Bachelor degree	Downtown	No	No	No	No	No	No	No	No	No	No	No	No	No	No	No	No	None
Female	31-35 years	Nurse	Bachelor degree	Downtown	No	No	No	No	Yes	No	No	No	No	No	No	No	No	No	Yes	No	24-72 hours
Male	46-50 years	Medical specialist	Master degree	Downtown	No	No	No	No	No	No	No	No	No	No	No	No	No	No	No	No	None
Female	46-50 years	Medical doctor	Bachelor degree	Downtown	No	No	No	No	No	No	No	No	No	No	No	No	No	No	No	No	None
Male	20-25 years	Non medical staff	Bachelor degree	Outskirt	No	No	No	No	No	No	Yes	No	No	No	No	No	No	No	No	No	< 24 hours
Male	31-35 years	Medical doctor	Bachelor degree	Outskirt	No	No	No	No	No	No	No	No	No	No	No	No	No	No	No	No	None
Male	46-50 years	Non medical staff	Senior high school	Downtown	No	No	No	No	No	No	No	Yes	No	No	No	No	No	No	No	No	None
Male	26-30 years	Non medical staff	Bachelor degree	Downtown	No	No	No	No	No	No	No	Yes	No	No	No	No	No	No	No	No	24-72 hours
Female	26-30 years	Non medical staff	Bachelor degree	Downtown	No	No	No	No	No	No	No	No	No	No	No	No	No	No	No	No	None
Female	36-40 years	Nurse	Bachelor degree	Downtown	No	No	No	No	Yes	Yes	No	No	No	No	No	No	No	No	No	No	24-72 hours
Female	26-30 years	Nurse	Bachelor degree	Downtown	No	No	No	No	Yes	Yes	Yes	No	No	No	No	No	No	No	No	No	24-72 hours
Female	31-35 years	Nurse	Bachelor degree	Downtown	No	No	No	No	No	No	No	No	No	No	No	No	No	No	No	No	None
Female	31-35 years	Nurse	Bachelor degree	Downtown	Yes	No	No	No	Yes	Yes	Yes	No	No	No	No	No	No	No	Yes	No	> 72 hours
Female	46-50 years	Nurse	Master degree	Downtown	No	No	No	Yes	No	Yes	Yes	No	No	No	No	No	No	No	No	No	< 24 hours
Male	41-45 years	Non medical staff	Senior high school	Outskirt	No	No	No	No	No	Yes	Yes	No	No	No	No	No	No	No	Yes	No	< 24 hours
Male	20-25 years	Non medical staff	Senior high school	Outskirt	No	No	No	No	No	No	No	No	No	No	No	No	No	No	No	No	None
Female	31-35 years	Nurse	Bachelor degree	Downtown	No	No	No	No	No	No	No	No	No	No	No	No	No	No	No	No	< 24 hours
Female	46-50 years	Medical doctor	Bachelor degree	Downtown	No	No	No	No	No	No	No	No	No	No	No	No	No	Yes	No	No	None
Female	26-30 years	Non medical staff	Bachelor degree	Downtown	No	No	No	No	Yes	No	No	No	No	No	No	No	No	No	No	No	< 24 hours
Female	41-45 years	Nurse	Bachelor degree	Downtown	No	No	No	No	No	No	No	No	No	No	No	No	No	No	Yes	No	< 24 hours
Male	36-40 years	Nurse	Bachelor degree	Downtown	No	No	No	No	No	No	No	No	No	No	No	No	No	No	No	No	None
Male	41-45 years	Non medical staff	Senior high school	Outskirt	No	No	No	No	No	No	No	No	No	No	No	No	No	No	No	No	None
Female	36-40 years	Midwife	Bachelor degree	Outskirt	No	No	No	No	No	No	No	No	No	No	No	No	No	No	No	No	None
Female	36-40 years	Nurse	Bachelor degree	Downtown	No	No	No	No	No	Yes	No	No	No	No	No	No	No	No	No	No	None
Male	31-35 years	Nurse	Bachelor degree	Downtown	No	No	No	No	No	Yes	No	No	No	No	No	No	No	No	No	No	None
Male	36-40 years	Nurse	Bachelor degree	Downtown	No	No	No	No	No	No	Yes	No	No	No	No	No	No	No	No	No	None
Female	36-40 years	Nurse	Bachelor degree	Outskirt	Yes	Yes	No	No	No	No	No	No	No	No	No	No	No	No	No	No	< 24 hours
Female	36-40 years	Nurse	Bachelor degree	Outskirt	No	No	No	No	No	No	Yes	Yes	No	No	No	No	No	No	No	No	24-72 hours
Female	41-45 years	Nurse	Bachelor degree	Downtown	No	No	No	No	No	No	Yes	Yes	No	No	No	No	No	No	No	No	24-72 hours
Female	26-30 years	Nurse	Bachelor degree	Downtown	No	No	No	No	No	No	No	No	No	No	No	No	No	No	No	No	None
Female	26-30 years	Non medical staff	Bachelor degree	Downtown	No	No	No	No	No	Yes	No	No	No	No	No	No	No	No	No	No	> 72 hours
Male	26-30 years	Medical doctor	Bachelor degree	Downtown	No	No	No	No	No	Yes	No	No	No	No	No	No	No	No	No	No	< 24 hours
Female	56-60 years	Nurse	Bachelor degree	Outskirt	No	No	No	No	No	No	No	No	No	No	No	No	No	No	No	No	< 24 hours
Female	36-40 years	Non medical staff	Senior high school	Downtown	No	No	No	No	No	No	No	No	No	No	No	No	No	No	No	No	None
Female	36-40 years	Non medical staff	Senior high school	Downtown	No	No	No	No	No	No	No	No	No	No	No	No	No	No	No	No	None
Female	46-50 years	Nurse	Bachelor degree	Outskirt	No	No	No	No	Yes	Yes	Yes	No	Yes	Yes	No	No	No	Yes	Yes	No	< 24 hours
Female	36-40 years	Non medical staff	Senior high school	Downtown	No	No	No	No	No	No	No	No	No	No	No	No	No	No	No	No	None
Female	36-40 years	Non medical staff	Senior high school	Downtown	No	No	No	No	No	No	No	No	No	No	No	No	No	No	No	No	None
Female	20-25 years	Non medical staff	Senior high school	Outskirt	Yes	No	No	No	No	Yes	No	No	No	No	No	No	No	No	No	No	< 24 hours
Female	36-40 years	Nurse	Bachelor degree	Outskirt	No	No	No	No	Yes	Yes	Yes	No	Yes	No	No	No	No	No	Yes	No	24-72 hours
Female	36-40 years	Non medical staff	Senior high school	Downtown	No	No	No	No	No	No	No	No	No	No	No	No	No	No	No	No	None
Female	31-35 years	Nurse	Bachelor degree	Downtown	No	No	No	No	No	No	No	No	No	No	No	No	No	No	No	No	None
Male	26-30 years	Nurse	Bachelor degree	Outskirt	No	No	No	No	No	Yes	No	No	No	No	No	No	No	No	No	No	< 24 hours
Female	36-40 years	Midwife	Bachelor degree	Downtown	No	No	No	No	No	No	Yes	No	No	No	No	No	No	No	Yes	No	< 24 hours
Female	31-35 years	Nurse	Bachelor degree	Downtown	No	No	No	No	Yes	No	Yes	No	No	No	No	No	No	No	No	No	< 24 hours
Male	26-30 years	Nurse	Bachelor degree	Downtown	Yes	No	No	No	No	No	No	No	No	No	No	No	No	No	No	No	None
Male	26-30 years	Nurse	Bachelor degree	Downtown	No	No	No	No	Yes	Yes	Yes	No	No	No	No	No	No	No	No	No	< 24 hours
Male	31-35 years	Non medical staff	Master degree	Downtown	No	No	No	No	No	Yes	No	No	No	No	No	No	No	No	No	No	None
Female	31-35 years	Nurse	Bachelor degree	Downtown	No	No	No	No	Yes	No	Yes	No	No	No	No	No	No	No	No	No	< 24 hours
Female	36-40 years	Nurse	Bachelor degree	Downtown	No	No	No	No	No	No	No	No	No	No	No	No	No	No	No	No	< 24 hours
Female	41-45 years	Nurse	Bachelor degree	Downtown	No	No	No	No	No	No	No	No	No	No	No	No	No	No	No	No	< 24 hours
Female	31-35 years	Nurse	Master degree	Outskirt	No	No	No	No	Yes	Yes	Yes	Yes	No	No	No	No	No	No	No	Yes	< 24 hours
Female	26-30 years	Non medical staff	Bachelor degree	Outskirt	No	No	No	No	Yes	Yes	Yes	No	No	No	No	No	No	No	No	No	None
Female	51-55 years	Non medical staff	Bachelor degree	Outskirt	No	No	No	No	Yes	Yes	Yes	No	No	No	No	No	No	No	No	No	None
Female	56-60 years	Non medical staff	Bachelor degree	Outskirt	No	No	No	No	No	No	No	No	No	No	No	No	No	No	No	No	None
Female	20-25 years	Non medical staff	Bachelor degree	Downtown	No	No	No	No	No	No	No	No	No	No	No	No	No	No	No	No	24-72 hours
Male	20-25 years	Non medical staff	Bachelor degree	Downtown	No	No	No	No	Yes	No	Yes	No	No	No	No	No	No	No	No	No	< 24 hours
Female	36-40 years	Nurse	Bachelor degree	Downtown	No	No	No	No	No	Yes	Yes	Yes	No	No	No	No	No	No	Yes	No	24-72 hours
Male	41-45 years	Non medical staff	Bachelor degree	Downtown	No	No	No	Yes	No	Yes	Yes	No	No	No	No	No	No	No	No	No	< 24 hours
Female	46-50 years	Non medical staff	Senior high school	Downtown	No	No	No	No	Yes	Yes	No	No	No	No	No	No	No	No	No	No	< 24 hours
Female	51-55 years	Non medical staff	Bachelor degree	Downtown	No	No	No	No	No	Yes	Yes	No	No	No	No	No	No	No	No	Yes	< 24 hours
Female	26-30 years	Non medical staff	Senior high school	Outskirt	No	No	No	No	Yes	Yes	Yes	No	No	No	No	No	No	No	No	No	< 24 hours
Female	26-30 years	Non medical staff	Bachelor degree	Outskirt	No	No	No	No	No	No	No	No	No	No	No	No	No	No	No	No	None
Female	31-35 years	Nurse	Bachelor degree	Downtown	No	No	No	No	Yes	Yes	Yes	No	Yes	Yes	No	No	No	No	No	No	24-72 hours
Male	26-30 years	Nurse	Bachelor degree	Downtown	No	No	No	No	No	No	No	Yes	No	No	No	No	No	No	No	No	None
Male	51-55 years	Non medical staff	Bachelor degree	Downtown	No	No	No	No	No	No	Yes	No	No	No	No	No	No	No	No	No	24-72 hours
Female	36-40 years	Nurse	Bachelor degree	Downtown	No	No	No	No	Yes	Yes	Yes	No	No	No	No	No	No	No	Yes	No	< 24 hours
Female	56-60 years	Nurse	Bachelor degree	Downtown	No	No	No	No	No	Yes	No	No	No	No	No	No	No	No	No	No	None
Female	31-35 years	Nurse	Bachelor degree	Downtown	No	No	No	No	No	No	No	No	No	No	No	No	No	No	No	No	None
Female	46-50 years	Nurse	Bachelor degree	Downtown	No	No	No	No	Yes	No	Yes	Yes	No	No	No	No	No	No	No	No	24-72 hours
Female	31-35 years	Nurse	Bachelor degree	Outskirt	No	No	No	No	No	No	No	No	No	No	No	No	No	No	No	No	None
Male	41-45 years	Non medical staff	Bachelor degree	Outskirt	No	No	No	No	No	Yes	Yes	No	No	No	No	No	No	No	No	No	24-72 hours
Female	41-45 years	Nurse	Bachelor degree	Outskirt	No	No	No	No	Yes	No	Yes	No	No	No	No	No	No	No	No	No	24-72 hours
Female	51-55 years	Nurse	Bachelor degree	Downtown	No	No	No	No	Yes	Yes	Yes	No	No	No	No	No	No	No	No	No	< 24 hours
Female	51-55 years	Nurse	Bachelor degree	Downtown	No	No	No	No	No	No	No	No	No	No	No	No	No	No	No	No	None
Female	26-30 years	Nurse	Bachelor degree	Downtown	No	No	No	No	Yes	Yes	Yes	No	No	No	No	No	No	No	Yes	No	24-72 hours
Female	31-35 years	Midwife	Bachelor degree	Downtown	No	No	No	No	Yes	No	Yes	No	No	No	No	No	No	No	Yes	No	24-72 hours
Female	26-30 years	Non medical staff	Bachelor degree	Downtown	No	No	No	No	No	No	No	No	No	No	No	No	No	No	No	No	None
Female	46-50 years	Nurse	Bachelor degree	Downtown	No	No	No	No	No	No	No	No	No	No	No	No	No	No	No	No	None
Female	31-35 years	Nurse	Bachelor degree	Downtown	Yes	No	No	Yes	Yes	Yes	Yes	No	Yes	No	No	No	No	No	No	No	> 72 hours
Male	36-40 years	Nurse	Bachelor degree	Outskirt	No	No	No	No	No	No	No	No	No	No	No	No	No	No	No	No	< 24 hours
Female	31-35 years	Nurse	Bachelor degree	Outskirt	No	No	No	No	No	No	No	No	No	No	No	No	No	No	No	No	None
Female	20-25 years	Medical doctor	Bachelor degree	Downtown	No	No	No	No	No	Yes	No	No	No	No	No	No	No	No	No	No	24-72 hours
Female	31-35 years	Nurse	Bachelor degree	Downtown	No	No	No	No	No	No	No	Yes	No	No	No	No	No	No	No	No	24-72 hours
Female	51-55 years	Nurse	Master degree	Downtown	No	No	No	No	Yes	No	No	No	No	No	No	No	No	No	No	No	24-72 hours
Female	41-45 years	Non medical staff	Senior high school	Downtown	No	No	No	No	Yes	No	Yes	No	No	No	No	No	No	No	No	No	24-72 hours
Female	36-40 years	Midwife	Bachelor degree	Outskirt	No	No	No	No	Yes	Yes	No	No	No	No	No	No	No	No	No	No	24-72 hours
Male	31-35 years	Nurse	Bachelor degree	Outskirt	No	No	No	No	No	No	No	No	No	No	No	No	No	No	No	No	None
Female	26-30 years	Medical doctor	Bachelor degree	Downtown	No	No	No	No	No	Yes	No	No	No	No	No	No	No	No	No	No	None
Male	51-55 years	Non medical staff	Master degree	Downtown	No	No	No	No	No	No	Yes	Yes	No	No	No	No	No	No	No	No	None
Female	41-45 years	Non medical staff	Bachelor degree	Downtown	No	No	No	No	No	No	No	No	No	No	No	No	No	No	No	No	24-72 hours
Female	31-35 years	Nurse	Bachelor degree	Outskirt	No	No	No	No	No	Yes	No	No	No	No	No	No	No	No	No	No	< 24 hours
Male	31-35 years	Non medical staff	Bachelor degree	Outskirt	No	No	No	No	No	No	No	No	No	No	No	No	No	No	No	No	None
Female	26-30 years	Non medical staff	Bachelor degree	Downtown	Yes	No	No	No	No	No	No	No	No	No	No	No	No	No	No	No	24-72 hours
Female	20-25 years	Non medical staff	Bachelor degree	Downtown	Yes	No	No	No	No	Yes	Yes	No	No	No	No	No	No	No	Yes	No	24-72 hours
Female	31-35 years	Nurse	Bachelor degree	Outskirt	No	No	No	No	Yes	No	No	No	No	No	No	No	No	No	No	No	None
Female	31-35 years	Non medical staff	Senior high school	Downtown	No	No	No	No	No	Yes	No	No	No	No	No	No	No	No	No	No	24-72 hours
Female	26-30 years	Non medical staff	Bachelor degree	Downtown	No	No	No	No	No	No	No	No	No	No	No	No	No	No	No	No	< 24 hours
Female	31-35 years	Nurse	Bachelor degree	Downtown	No	No	No	No	No	Yes	No	No	No	No	No	No	No	No	No	No	None
Male	26-30 years	Nurse	Bachelor degree	Downtown	No	No	No	No	No	No	No	No	No	No	No	No	No	No	No	No	< 24 hours
Female	26-30 years	Nurse	Bachelor degree	Downtown	Yes	No	No	Yes	Yes	Yes	Yes	No	Yes	No	Yes	No	No	No	No	No	< 24 hours
Female	< 20 years	Non medical staff	Senior high school	Downtown	Yes	No	No	No	No	No	Yes	No	No	No	No	No	No	No	Yes	No	< 24 hours
Female	31-35 years	Nurse	Bachelor degree	Outskirt	Yes	No	No	No	No	Yes	Yes	No	No	No	No	No	No	No	No	No	< 24 hours
Female	20-25 years	Nurse	Bachelor degree	Downtown	No	No	No	No	Yes	Yes	Yes	No	No	No	No	No	No	No	No	No	24-72 hours
Female	41-45 years	Nurse	Bachelor degree	Outskirt	Yes	No	No	Yes	Yes	Yes	Yes	No	No	No	No	Yes	No	No	Yes	No	< 24 hours
Male	31-35 years	Non medical staff	Bachelor degree	Outskirt	No	No	No	No	Yes	Yes	Yes	No	No	No	No	No	No	No	No	No	< 24 hours
Female	56-60 years	Medical doctor	Master degree	Downtown	No	No	No	No	No	No	Yes	No	No	No	No	No	No	No	No	No	None
Female	31-35 years	Nurse	Bachelor degree	Downtown	No	No	No	No	No	Yes	Yes	No	No	No	No	No	No	No	No	No	< 24 hours
Female	26-30 years	Non medical staff	Bachelor degree	Downtown	No	No	No	No	No	No	No	No	No	No	No	No	No	No	No	No	None
Female	31-35 years	Nurse	Bachelor degree	Downtown	No	No	No	No	Yes	Yes	No	No	No	No	No	No	No	No	No	No	< 24 hours
Female	36-40 years	Nurse	Bachelor degree	Downtown	No	No	No	No	No	Yes	No	No	No	No	No	No	No	No	No	No	None
Female	26-30 years	Non medical staff	Bachelor degree	Outskirt	Yes	No	No	No	Yes	Yes	No	No	No	No	Yes	No	No	No	No	No	24-72 hours
Female	31-35 years	Nurse	Bachelor degree	Outskirt	No	No	No	No	No	No	No	No	No	No	No	No	No	No	No	No	None
Male	26-30 years	Nurse	Bachelor degree	Outskirt	Yes	No	No	No	No	Yes	No	No	No	No	No	No	No	No	No	No	24-72 hours
Female	36-40 years	Nurse	Bachelor degree	Outskirt	No	No	No	No	No	No	Yes	No	No	No	No	No	No	No	No	No	None
Male	41-45 years	Non medical staff	Senior high school	Outskirt	No	No	No	No	No	No	No	No	No	No	No	No	No	No	No	No	None
Female	31-35 years	Non medical staff	Senior high school	Downtown	No	No	No	No	No	No	No	No	No	No	No	No	No	No	Yes	No	< 24 hours
Female	41-45 years	Nurse	Bachelor degree	Outskirt	Yes	No	No	Yes	Yes	Yes	Yes	No	No	No	No	No	No	No	Yes	No	< 24 hours
Female	51-55 years	Nurse	Bachelor degree	Downtown	No	No	No	No	No	Yes	No	No	No	No	No	No	No	No	No	No	24-72 hours
Female	20-25 years	Non medical staff	Senior high school	Downtown	No	No	No	No	No	Yes	No	No	No	No	No	No	No	No	No	No	None
Female	31-35 years	Nurse	Bachelor degree	Downtown	No	No	No	No	No	No	No	No	No	No	No	No	No	No	No	No	None
Female	26-30 years	Nurse	Bachelor degree	Outskirt	No	No	No	No	No	No	Yes	No	No	No	No	No	No	No	No	No	< 24 hours
Female	41-45 years	Nurse	Master degree	Outskirt	No	No	No	No	No	Yes	Yes	No	No	No	No	No	No	No	No	No	24-72 hours
Female	26-30 years	Nurse	Bachelor degree	Outskirt	No	No	No	No	No	Yes	Yes	No	No	No	No	No	No	No	No	No	None
Female	41-45 years	Nurse	Bachelor degree	Downtown	No	No	No	No	No	No	Yes	No	No	No	No	No	No	No	No	No	None
Female	26-30 years	Nurse	Master degree	Downtown	No	No	No	No	Yes	No	No	No	No	No	No	No	No	No	No	No	24-72 hours
Male	36-40 years	Non medical staff	Senior high school	Outskirt	No	No	No	No	No	No	No	No	No	No	No	No	No	No	No	No	None
Female	41-45 years	Non medical staff	Bachelor degree	Downtown	No	No	No	No	Yes	Yes	Yes	No	No	No	No	Yes	No	No	No	No	< 24 hours
Female	26-30 years	Medical doctor	Bachelor degree	Downtown	No	No	No	No	No	Yes	No	No	No	No	No	No	No	No	No	No	< 24 hours
Female	31-35 years	Nurse	Bachelor degree	Outskirt	No	No	No	No	No	Yes	No	No	No	No	No	No	No	No	No	No	< 24 hours
Female	51-55 years	Nurse	Bachelor degree	Downtown	No	No	No	No	No	No	No	No	No	No	No	No	No	No	No	No	None
Female	31-35 years	Nurse	Bachelor degree	Downtown	No	No	No	No	Yes	No	Yes	No	No	No	No	No	No	No	No	No	< 24 hours
Female	41-45 years	Nurse	Bachelor degree	Outskirt	No	No	No	No	No	No	No	No	No	No	No	No	No	No	No	No	None
Female	36-40 years	Nurse	Bachelor degree	Downtown	No	Yes	No	No	Yes	Yes	Yes	No	No	No	No	No	No	No	No	No	24-72 hours
Female	31-35 years	Midwife	Bachelor degree	Outskirt	Yes	No	No	No	Yes	Yes	Yes	Yes	No	No	No	No	No	No	No	No	< 24 hours
Male	26-30 years	Non medical staff	Bachelor degree	Downtown	No	No	No	No	No	No	No	No	No	No	No	No	No	No	No	No	None
Female	36-40 years	Nurse	Bachelor degree	Outskirt	No	No	No	No	No	No	No	No	No	No	No	No	No	No	No	No	24-72 hours
Female	26-30 years	Nurse	Bachelor degree	Downtown	No	No	No	No	No	Yes	No	Yes	No	No	No	No	No	No	No	No	< 24 hours
Male	26-30 years	Non medical staff	Bachelor degree	Outskirt	No	No	No	No	No	No	No	No	No	No	No	No	No	No	No	No	None
Female	31-35 years	Nurse	Bachelor degree	Downtown	No	No	No	No	Yes	Yes	Yes	No	No	No	No	No	No	No	No	No	24-72 hours
Female	31-35 years	Non medical staff	Senior high school	Downtown	No	No	No	No	No	No	No	No	No	No	No	No	No	No	No	No	None
Female	26-30 years	Non medical staff	Bachelor degree	Downtown	Yes	No	No	No	Yes	Yes	Yes	No	No	No	No	No	No	No	No	No	< 24 hours
Male	31-35 years	Non medical staff	Bachelor degree	Downtown	No	No	No	No	No	No	Yes	No	No	No	No	No	No	No	No	No	24-72 hours
Female	31-35 years	Non medical staff	Senior high school	Downtown	No	No	No	No	No	Yes	No	No	No	No	No	No	No	No	No	No	24-72 hours
Female	20-25 years	Non medical staff	Bachelor degree	Downtown	Yes	No	No	No	Yes	Yes	Yes	No	No	No	No	No	No	No	No	No	None
Female	26-30 years	Medical doctor	Bachelor degree	Downtown	No	No	No	No	Yes	Yes	Yes	No	No	No	No	No	No	No	No	No	24-72 hours
Female	51-55 years	Nurse	Master degree	Outskirt	No	No	No	No	No	No	No	No	No	No	No	No	No	No	No	No	None
Male	31-35 years	Non medical staff	Senior high school	Downtown	No	No	No	No	No	Yes	No	No	No	No	No	No	No	No	No	No	24-72 hours
Female	26-30 years	Non medical staff	Senior high school	Downtown	Yes	No	No	No	Yes	Yes	No	No	No	No	No	No	No	No	No	No	< 24 hours
Female	26-30 years	Nurse	Bachelor degree	Outskirt	Yes	No	No	No	Yes	Yes	Yes	No	No	No	No	No	No	No	No	No	24-72 hours
Female	20-25 years	Nurse	Bachelor degree	Downtown	No	No	No	No	No	No	No	No	No	No	No	No	No	No	No	No	None
Male	31-35 years	Nurse	Bachelor degree	Outskirt	Yes	No	No	No	Yes	Yes	No	Yes	No	No	No	No	No	No	No	No	< 24 hours
Male	20-25 years	Nurse	Master degree	Downtown	No	No	No	No	No	No	No	No	No	No	No	No	No	No	No	No	None
Female	41-45 years	Non medical staff	Bachelor degree	Downtown	No	No	No	No	No	No	No	No	No	No	No	No	No	No	No	No	None
Female	26-30 years	Nurse	Bachelor degree	Downtown	No	No	No	No	No	Yes	No	No	No	No	No	No	No	No	No	No	< 24 hours
Female	36-40 years	Nurse	Bachelor degree	Outskirt	No	No	No	No	No	No	Yes	No	No	No	No	No	No	No	No	No	< 24 hours
Female	31-35 years	Nurse	Bachelor degree	Outskirt	No	No	No	No	No	Yes	No	No	No	No	No	No	No	No	No	No	< 24 hours
Female	51-55 years	Nurse	Bachelor degree	Downtown	No	No	No	No	Yes	Yes	Yes	Yes	No	No	No	No	No	No	Yes	No	> 72 hours
Female	26-30 years	Nurse	Bachelor degree	Downtown	No	No	No	No	No	No	No	No	No	No	No	No	No	No	No	No	None
Male	36-40 years	Non medical staff	Senior high school	Downtown	Yes	No	No	No	No	No	No	No	No	No	No	No	No	No	No	No	< 24 hours
Female	31-35 years	Non medical staff	Bachelor degree	Downtown	No	No	No	No	No	No	No	No	No	No	No	No	No	No	No	No	None
Male	36-40 years	Non medical staff	Senior high school	Downtown	Yes	No	No	No	No	No	No	No	No	No	No	No	No	No	No	No	< 24 hours
Male	26-30 years	Nurse	Bachelor degree	Downtown	No	No	No	No	No	No	Yes	Yes	No	No	Yes	No	No	No	No	No	< 24 hours
Female	41-45 years	Non medical staff	Bachelor degree	Outskirt	No	No	No	No	Yes	Yes	Yes	No	No	No	No	No	No	No	Yes	No	24-72 hours
Male	26-30 years	Non medical staff	Senior high school	Outskirt	No	No	No	No	No	No	No	No	No	No	No	No	No	No	No	No	< 24 hours
Female	31-35 years	Non medical staff	Bachelor degree	Outskirt	No	No	No	No	No	No	No	No	No	No	No	No	No	No	No	No	None
Male	26-30 years	Nurse	Bachelor degree	Outskirt	No	No	No	No	No	No	Yes	No	No	No	No	No	No	No	No	No	None
Female	20-25 years	Nurse	Bachelor degree	Downtown	No	No	No	No	No	No	Yes	No	No	No	No	No	No	No	No	No	< 24 hours
Male	20-25 years	Non medical staff	Senior high school	Downtown	No	No	No	No	No	Yes	No	No	No	No	No	No	No	No	No	No	None
Male	41-45 years	Nurse	Master degree	Downtown	No	No	No	No	Yes	No	Yes	Yes	Yes	No	No	No	No	No	No	No	24-72 hours
Female	26-30 years	Nurse	Bachelor degree	Downtown	No	No	No	No	Yes	Yes	Yes	No	No	No	No	No	No	No	No	No	24-72 hours
Male	31-35 years	Medical doctor	Bachelor degree	Downtown	No	No	No	No	Yes	Yes	Yes	No	No	No	No	No	No	No	No	No	< 24 hours
Female	20-25 years	Nurse	Bachelor degree	Downtown	No	No	No	No	No	Yes	No	No	No	No	No	No	No	No	No	No	< 24 hours
Female	20-25 years	Nurse	Master degree	Outskirt	No	No	No	No	No	Yes	No	Yes	No	No	No	No	No	No	No	No	< 24 hours
Male	20-25 years	Nurse	Bachelor degree	Downtown	No	No	No	No	Yes	Yes	Yes	No	No	No	No	No	No	No	No	No	< 24 hours
Female	20-25 years	Midwife	Bachelor degree	Downtown	No	No	No	No	Yes	No	No	No	No	Yes	No	No	No	No	No	No	< 24 hours
Female	26-30 years	Nurse	Bachelor degree	Downtown	No	No	No	No	No	Yes	No	No	No	No	No	No	No	No	No	No	None
Male	20-25 years	Nurse	Bachelor degree	Downtown	No	No	No	No	No	No	No	No	No	No	No	No	No	No	No	No	None
Female	26-30 years	Nurse	Bachelor degree	Downtown	No	No	No	No	Yes	No	No	No	No	No	No	No	No	No	No	No	< 24 hours
Female	26-30 years	Nurse	Bachelor degree	Downtown	No	No	No	No	No	Yes	Yes	No	No	No	No	No	No	No	Yes	No	< 24 hours
Male	26-30 years	Nurse	Bachelor degree	Downtown	No	No	No	No	No	No	No	No	No	No	No	No	No	No	No	No	None
Female	20-25 years	Nurse	Master degree	Outskirt	No	No	No	No	No	No	No	No	No	No	No	No	No	No	No	No	None
Male	36-40 years	Nurse	Bachelor degree	Outskirt	No	No	No	No	No	No	No	Yes	No	No	No	No	No	No	No	No	> 72 hours
Male	26-30 years	Non medical staff	Senior high school	Downtown	No	No	No	No	No	Yes	No	No	No	No	No	No	No	No	No	No	None
Female	26-30 years	Nurse	Bachelor degree	Downtown	No	No	No	No	Yes	Yes	Yes	Yes	No	No	No	No	No	No	Yes	Yes	24-72 hours
Female	31-35 years	Midwife	Bachelor degree	Downtown	No	No	No	No	No	No	No	No	No	No	No	No	No	No	No	No	None
Female	20-25 years	Nurse	Bachelor degree	Downtown	No	No	No	No	No	No	Yes	No	No	No	No	No	No	No	No	No	None
Female	20-25 years	Nurse	Bachelor degree	Outskirt	Yes	No	No	No	Yes	Yes	Yes	No	No	No	No	No	No	No	Yes	No	< 24 hours
Female	20-25 years	Nurse	Bachelor degree	Downtown	No	No	No	No	No	No	No	No	No	No	No	No	No	No	No	No	None
Female	26-30 years	Nurse	Bachelor degree	Outskirt	No	No	No	No	No	Yes	No	No	No	No	No	No	No	No	No	No	None
Female	26-30 years	Non medical staff	Bachelor degree	Downtown	No	No	No	Yes	Yes	Yes	Yes	No	No	No	No	No	No	No	Yes	No	24-72 hours
Male	26-30 years	Nurse	Bachelor degree	Downtown	No	No	No	No	No	No	No	No	No	No	No	No	No	No	No	No	None
Female	36-40 years	Non medical staff	Bachelor degree	Outskirt	No	No	No	No	Yes	Yes	No	No	No	No	No	No	No	No	No	No	24-72 hours
Female	36-40 years	Non medical staff	Bachelor degree	Downtown	No	No	No	No	Yes	Yes	Yes	No	No	No	No	No	No	No	Yes	No	24-72 hours
Female	20-25 years	Non medical staff	Senior high school	Downtown	No	No	No	No	No	No	Yes	No	No	No	No	No	No	No	No	No	< 24 hours
Female	41-45 years	Nurse	Bachelor degree	Outskirt	No	No	No	No	Yes	Yes	Yes	No	Yes	No	No	No	No	No	No	No	24-72 hours
Female	46-50 years	Non medical staff	Senior high school	Outskirt	No	No	No	No	No	No	No	No	No	No	No	No	No	No	No	No	None
Male	20-25 years	Non medical staff	Bachelor degree	Downtown	No	No	No	No	Yes	Yes	Yes	No	No	No	No	No	No	No	No	No	< 24 hours
Male	31-35 years	Non medical staff	Bachelor degree	Outskirt	No	No	No	No	Yes	No	Yes	No	No	No	No	No	No	No	No	No	None
Female	41-45 years	Non medical staff	Bachelor degree	Outskirt	Yes	No	No	No	No	No	No	No	No	No	No	No	No	No	No	No	None
Female	26-30 years	Nurse	Bachelor degree	Downtown	No	No	No	No	No	No	No	No	No	No	No	No	No	No	No	No	< 24 hours
Male	26-30 years	Non medical staff	Bachelor degree	Downtown	Yes	No	No	No	No	No	No	No	No	No	No	No	No	No	No	No	None
Female	26-30 years	Non medical staff	Bachelor degree	Downtown	No	No	No	No	Yes	Yes	Yes	No	No	No	No	No	No	No	No	No	< 24 hours
Female	31-35 years	Medical doctor	Bachelor degree	Downtown	No	No	No	No	Yes	Yes	Yes	No	No	No	No	No	No	No	No	No	24-72 hours
Female	26-30 years	Nurse	Bachelor degree	Downtown	No	No	No	No	No	No	No	No	No	No	No	No	No	No	No	No	None
Female	36-40 years	Non medical staff	Bachelor degree	Outskirt	No	No	No	No	No	Yes	Yes	No	No	No	No	No	No	No	No	No	None
Female	20-25 years	Nurse	Bachelor degree	Downtown	No	No	No	No	No	No	No	No	No	No	No	No	No	No	No	No	None
Male	36-40 years	Nurse	Bachelor degree	Downtown	No	No	No	No	No	No	No	No	No	No	No	No	No	No	No	No	None
Female	31-35 years	Nurse	Bachelor degree	Downtown	No	No	No	No	No	Yes	No	No	No	No	No	No	No	No	No	No	24-72 hours
Female	20-25 years	Nurse	Bachelor degree	Downtown	No	No	No	No	No	No	No	No	No	No	No	No	No	No	No	No	None
Male	31-35 years	Non medical staff	Bachelor degree	Downtown	No	No	No	No	No	No	Yes	No	No	No	No	No	No	No	No	No	< 24 hours
Male	26-30 years	Nurse	Bachelor degree	Outskirt	No	No	No	No	No	Yes	Yes	No	No	No	No	No	No	No	No	No	None
Female	26-30 years	Nurse	Bachelor degree	Downtown	No	No	No	No	No	Yes	No	No	No	No	No	No	No	No	No	No	< 24 hours
Female	20-25 years	Medical doctor	Bachelor degree	Downtown	No	No	No	No	No	No	Yes	No	No	No	No	No	No	No	No	No	< 24 hours
Female	20-25 years	Non medical staff	Senior high school	Downtown	No	No	No	No	No	No	No	No	No	No	No	No	No	No	No	No	None
Female	20-25 years	Nurse	Master degree	Downtown	No	Yes	No	No	No	Yes	No	No	No	No	No	No	No	No	No	No	< 24 hours
Male	26-30 years	Nurse	Bachelor degree	Outskirt	No	No	No	No	No	No	No	No	No	No	No	No	No	No	No	No	None
Male	31-35 years	Nurse	Bachelor degree	Outskirt	No	No	No	No	No	Yes	Yes	Yes	No	No	No	No	No	No	No	No	< 24 hours
Male	26-30 years	Nurse	Bachelor degree	Downtown	No	No	No	No	No	No	No	No	No	No	No	No	No	No	No	No	None
Female	36-40 years	Nurse	Bachelor degree	Outskirt	No	No	No	No	No	No	No	No	No	No	No	No	No	No	No	No	None
Female	46-50 years	Medical doctor	Bachelor degree	Downtown	No	No	No	No	No	No	No	No	No	No	No	No	No	No	No	No	None
Female	26-30 years	Midwife	Bachelor degree	Downtown	No	No	No	No	No	No	No	No	No	No	No	No	No	No	No	No	None
Male	46-50 years	Nurse	Bachelor degree	Outskirt	No	No	No	No	No	No	No	No	No	No	No	No	No	No	No	No	< 24 hours
Male	31-35 years	Non medical staff	Bachelor degree	Outskirt	No	No	No	No	No	No	No	No	No	No	No	No	No	No	No	No	None
Female	31-35 years	Nurse	Bachelor degree	Downtown	No	No	No	No	No	No	Yes	No	No	No	Yes	No	No	No	No	No	< 24 hours
Female	31-35 years	Nurse	Bachelor degree	Downtown	Yes	No	No	No	Yes	Yes	Yes	No	No	No	No	No	No	No	No	No	< 24 hours
Female	36-40 years	Non medical staff	Bachelor degree	Downtown	No	No	No	No	No	No	No	No	No	No	No	No	No	No	No	No	None
Female	31-35 years	Midwife	Master degree	Downtown	No	No	No	No	Yes	Yes	Yes	No	No	No	No	No	No	No	No	No	< 24 hours
Male	26-30 years	Nurse	Bachelor degree	Downtown	Yes	No	No	No	Yes	No	No	Yes	No	No	No	Yes	No	No	No	No	< 24 hours
Female	20-25 years	Nurse	Bachelor degree	Outskirt	No	Yes	No	No	No	No	No	No	No	No	No	No	No	No	No	No	None
Male	36-40 years	Non medical staff	Bachelor degree	Outskirt	No	Yes	No	No	No	No	No	No	No	No	No	No	No	No	No	No	None
Male	46-50 years	Non medical staff	Senior high school	Downtown	No	No	No	No	No	No	Yes	No	No	No	No	No	No	No	No	No	24-72 hours
Female	26-30 years	Nurse	Bachelor degree	Downtown	No	No	No	No	Yes	No	Yes	No	No	No	No	No	No	No	Yes	No	24-72 hours
Female	41-45 years	Nurse	Bachelor degree	Downtown	No	No	No	No	No	Yes	Yes	No	No	No	No	No	No	No	No	No	< 24 hours
Female	36-40 years	Non medical staff	Bachelor degree	Outskirt	No	No	No	No	No	Yes	Yes	No	No	No	No	No	No	No	No	No	< 24 hours
Female	36-40 years	Non medical staff	Bachelor degree	Downtown	No	No	No	No	Yes	No	Yes	No	No	Yes	No	No	No	No	No	No	None
Female	26-30 years	Non medical staff	Bachelor degree	Downtown	No	No	No	No	No	No	No	No	No	No	No	No	No	No	No	No	< 24 hours
Female	36-40 years	Midwife	Bachelor degree	Downtown	Yes	No	No	No	No	Yes	No	No	No	No	No	No	No	No	No	No	24-72 hours
Female	46-50 years	Non medical staff	Bachelor degree	Outskirt	No	No	No	No	Yes	No	No	Yes	No	No	No	No	No	No	No	No	24-72 hours
Female	36-40 years	Nurse	Bachelor degree	Downtown	No	No	No	No	No	No	No	No	No	No	No	No	No	No	No	No	None
Female	41-45 years	Non medical staff	Bachelor degree	Downtown	No	No	No	No	No	Yes	Yes	No	No	No	No	No	No	No	No	No	24-72 hours
Female	36-40 years	Non medical staff	Senior high school	Downtown	No	No	No	No	No	No	No	No	No	No	No	No	No	No	No	No	None
Female	36-40 years	Nurse	Bachelor degree	Downtown	No	No	No	No	No	No	Yes	Yes	No	No	No	No	No	No	No	No	> 72 hours
Female	26-30 years	Non medical staff	Bachelor degree	Downtown	No	No	No	No	No	No	No	No	No	No	No	No	No	No	No	No	None
Female	20-25 years	Nurse	Bachelor degree	Outskirt	No	No	No	No	Yes	No	No	No	No	No	No	No	No	No	No	No	< 24 hours
Female	31-35 years	Non medical staff	Senior high school	Outskirt	No	No	No	No	No	Yes	No	No	No	No	No	No	No	No	No	No	24-72 hours
Male	51-55 years	Medical doctor	Bachelor degree	Downtown	No	No	No	No	No	No	No	No	No	No	No	No	No	No	No	No	None
Female	31-35 years	Nurse	Bachelor degree	Outskirt	No	No	No	No	No	Yes	No	No	No	No	No	No	No	No	No	No	< 24 hours
Female	36-40 years	Nurse	Bachelor degree	Downtown	No	No	No	No	No	Yes	No	No	No	No	No	No	No	No	No	No	None
Male	46-50 years	Medical specialist	Master degree	Downtown	No	No	No	No	No	No	No	No	No	No	No	No	No	No	No	No	24-72 hours
Female	20-25 years	Non medical staff	Bachelor degree	Downtown	No	No	No	No	No	Yes	No	No	No	No	No	No	No	No	No	No	None
Female	31-35 years	Medical doctor	Bachelor degree	Downtown	No	No	No	No	No	No	No	No	No	No	No	No	No	No	No	No	None
Female	20-25 years	Nurse	Bachelor degree	Downtown	Yes	No	No	No	Yes	Yes	Yes	No	No	No	No	No	No	No	No	No	24-72 hours
Male	31-35 years	Nurse	Bachelor degree	Outskirt	No	No	No	No	No	No	Yes	Yes	No	No	No	No	No	No	No	No	< 24 hours
Female	20-25 years	Nurse	Bachelor degree	Downtown	No	No	No	No	No	No	No	No	No	No	No	No	No	No	No	No	None
Female	31-35 years	Nurse	Master degree	Downtown	No	No	No	No	No	No	No	No	No	No	No	No	No	No	No	No	None
Female	36-40 years	Non medical staff	Bachelor degree	Outskirt	Yes	No	No	No	No	Yes	Yes	No	No	No	No	No	No	No	No	No	< 24 hours
Female	31-35 years	Non medical staff	Bachelor degree	Outskirt	No	No	No	No	No	Yes	No	No	No	No	No	No	No	No	No	No	None
Male	36-40 years	Non medical staff	Senior high school	Outskirt	No	No	No	No	No	No	No	No	No	No	No	No	No	No	No	No	None
Female	36-40 years	Nurse	Bachelor degree	Downtown	No	No	No	No	Yes	Yes	Yes	No	No	No	No	No	No	No	Yes	No	24-72 hours
Female	26-30 years	Medical doctor	Bachelor degree	Downtown	No	No	No	No	No	No	No	No	No	No	No	No	No	No	No	No	< 24 hours
Female	31-35 years	Non medical staff	Bachelor degree	Downtown	No	No	No	No	No	No	Yes	No	Yes	No	No	No	No	No	No	No	24-72 hours
Female	26-30 years	Non medical staff	Bachelor degree	Outskirt	Yes	No	No	No	No	Yes	Yes	No	No	No	No	No	No	No	No	No	< 24 hours
Female	36-40 years	Non medical staff	Senior high school	Outskirt	No	No	No	No	No	No	No	No	No	No	No	No	No	No	No	No	None
Female	31-35 years	Nurse	Bachelor degree	Downtown	No	No	No	No	No	No	No	No	No	No	No	No	No	No	No	No	None
Female	51-55 years	Nurse	Bachelor degree	Downtown	No	No	No	No	No	Yes	No	No	No	No	No	No	No	No	No	No	None
Female	31-35 years	Nurse	Bachelor degree	Downtown	No	No	No	No	No	Yes	No	No	No	No	No	No	No	No	No	No	None
Male	26-30 years	Nurse	Bachelor degree	Downtown	No	No	No	Yes	No	Yes	Yes	No	No	No	No	No	No	No	Yes	No	24-72 hours
Female	46-50 years	Non medical staff	Bachelor degree	Outskirt	No	No	No	No	No	No	Yes	Yes	No	No	No	No	No	No	Yes	No	None
Female	41-45 years	Nurse	Bachelor degree	Downtown	Yes	No	No	No	No	No	No	No	No	No	No	No	No	No	Yes	No	< 24 hours
Female	36-40 years	Nurse	Bachelor degree	Downtown	No	No	No	No	No	Yes	No	No	No	No	No	No	No	No	No	No	None
Female	31-35 years	Non medical staff	Master degree	Outskirt	No	No	No	No	No	No	No	No	No	No	No	No	No	No	No	No	None
Male	51-55 years	Non medical staff	Bachelor degree	Downtown	No	No	No	No	No	No	No	No	No	No	No	No	No	No	No	No	None
Female	20-25 years	Nurse	Bachelor degree	Downtown	No	No	No	No	No	Yes	Yes	No	No	No	No	No	No	No	No	No	24-72 hours
Female	20-25 years	Non medical staff	Bachelor degree	Downtown	No	No	No	No	No	No	No	No	No	No	No	No	No	No	No	No	24-72 hours
Female	36-40 years	Non medical staff	Senior high school	Downtown	No	No	No	No	Yes	No	Yes	Yes	No	No	No	No	No	No	No	Yes	< 24 hours
Male	31-35 years	Non medical staff	Bachelor degree	Outskirt	No	No	No	No	No	No	No	No	No	No	No	No	No	No	No	No	None
Female	26-30 years	Non medical staff	Bachelor degree	Downtown	No	No	No	No	No	No	Yes	No	No	No	No	No	No	No	No	No	< 24 hours
Female	36-40 years	Nurse	Bachelor degree	Outskirt	No	No	No	No	No	No	No	No	No	No	No	No	No	No	No	No	None
Female	36-40 years	Non medical staff	Senior high school	Outskirt	Yes	No	No	No	No	No	No	No	No	No	No	No	No	No	No	No	< 24 hours
Female	36-40 years	Non medical staff	Bachelor degree	Outskirt	No	No	No	No	Yes	No	Yes	Yes	No	No	No	No	No	No	Yes	No	None
Male	26-30 years	Non medical staff	Senior high school	Downtown	No	No	No	No	No	No	Yes	No	No	No	No	No	No	No	No	No	24-72 hours
Male	31-35 years	Non medical staff	Bachelor degree	Downtown	No	No	No	No	No	No	Yes	No	No	No	No	No	No	No	No	No	24-72 hours
Female	26-30 years	Nurse	Master degree	Downtown	No	No	No	No	Yes	Yes	No	No	No	No	No	No	No	No	No	No	24-72 hours
Female	41-45 years	Non medical staff	Bachelor degree	Downtown	No	No	No	No	No	No	No	No	No	No	No	No	No	No	No	No	None
Female	20-25 years	Nurse	Senior high school	Outskirt	No	No	No	No	No	No	No	No	No	No	No	No	No	No	No	No	None
Female	36-40 years	Nurse	Bachelor degree	Outskirt	No	No	No	No	Yes	No	No	Yes	Yes	No	No	No	No	No	No	No	24-72 hours
Female	41-45 years	Nurse	Bachelor degree	Outskirt	No	No	No	No	No	No	No	No	No	No	No	No	No	No	No	No	None
Female	31-35 years	Non medical staff	Senior high school	Downtown	No	No	No	No	No	No	No	No	No	No	No	No	No	No	No	No	None
Male	26-30 years	Nurse	Bachelor degree	Outskirt	Yes	No	No	No	No	Yes	No	No	No	No	No	No	No	No	No	No	None
Female	26-30 years	Medical doctor	Bachelor degree	Downtown	No	No	No	No	Yes	Yes	Yes	No	No	No	No	No	No	No	No	No	24-72 hours
Male	51-55 years	Nurse	Bachelor degree	Outskirt	No	No	No	No	No	No	No	No	No	No	No	No	No	No	No	No	None
Female	56-60 years	Non medical staff	Bachelor degree	Outskirt	No	No	No	No	No	No	No	No	No	No	No	No	No	No	No	No	None
Female	41-45 years	Nurse	Bachelor degree	Outskirt	No	No	No	No	Yes	Yes	Yes	No	No	No	No	No	No	No	No	No	< 24 hours
Female	20-25 years	Non medical staff	Senior high school	Outskirt	No	No	No	No	No	No	No	No	No	No	No	No	No	No	No	No	None
Female	31-35 years	Nurse	Bachelor degree	Downtown	Yes	No	No	No	Yes	Yes	Yes	No	No	No	No	No	No	No	No	No	24-72 hours
Female	26-30 years	Nurse	Bachelor degree	Downtown	No	No	No	No	No	Yes	No	No	No	No	No	No	No	No	No	No	< 24 hours
Female	20-25 years	Non medical staff	Senior high school	Downtown	Yes	No	No	No	No	Yes	Yes	No	No	No	No	No	No	No	No	No	None
Male	41-45 years	Nurse	Bachelor degree	Downtown	No	No	No	No	No	No	No	No	No	No	No	No	No	No	No	No	None
Female	46-50 years	Medical specialist	Master degree	Downtown	No	Yes	No	No	No	Yes	No	No	No	No	No	No	No	No	No	No	< 24 hours
Female	31-35 years	Non medical staff	Senior high school	Downtown	No	No	No	No	No	No	No	No	No	No	No	No	No	No	No	No	None
Female	56-60 years	Nurse	Bachelor degree	Downtown	No	No	No	No	No	No	No	No	No	No	No	No	No	No	No	No	None
Male	26-30 years	Non medical staff	Senior high school	Outskirt	No	No	No	No	No	No	Yes	No	No	No	No	No	No	No	No	No	None
Male	31-35 years	Non medical staff	Bachelor degree	Outskirt	No	No	No	No	No	No	No	No	No	No	No	No	No	No	No	No	None
Female	51-55 years	Nurse	Bachelor degree	Outskirt	No	Yes	No	No	No	Yes	No	No	No	No	No	No	No	No	No	No	24-72 hours
Female	26-30 years	Non medical staff	Bachelor degree	Downtown	No	No	No	No	Yes	Yes	No	No	No	No	No	No	No	No	No	No	24-72 hours
Female	41-45 years	Nurse	Bachelor degree	Downtown	No	No	No	No	No	No	No	No	No	No	No	No	No	No	No	No	None
Male	31-35 years	Non medical staff	Senior high school	Outskirt	No	No	No	No	No	No	No	No	No	No	No	No	No	No	No	No	None
Female	51-55 years	Midwife	Bachelor degree	Downtown	No	No	No	No	No	No	No	No	No	No	No	No	No	No	No	No	None
Female	36-40 years	Nurse	Bachelor degree	Outskirt	No	No	No	No	Yes	No	No	No	No	No	No	No	No	No	No	No	24-72 hours
Male	26-30 years	Medical doctor	Bachelor degree	Downtown	No	No	No	No	Yes	Yes	Yes	No	No	No	No	No	No	No	No	No	24-72 hours
Female	46-50 years	Nurse	Bachelor degree	Downtown	No	No	No	No	No	No	Yes	No	No	No	No	No	No	No	No	No	24-72 hours
Male	51-55 years	Non medical staff	Senior high school	Downtown	No	No	No	No	No	No	No	No	No	No	No	No	No	No	No	No	None
Female	41-45 years	Non medical staff	Senior high school	Downtown	No	No	No	No	No	No	No	No	No	No	No	No	No	No	No	No	< 24 hours
Female	36-40 years	Non medical staff	Senior high school	Outskirt	No	No	No	No	No	No	No	No	No	No	No	No	No	No	No	No	None
Male	51-55 years	Non medical staff	Bachelor degree	Downtown	No	No	No	No	No	No	No	No	No	No	No	No	No	No	No	No	None
Female	36-40 years	Medical doctor	Bachelor degree	Downtown	No	No	No	No	No	No	Yes	No	No	No	No	No	No	No	No	No	None
Male	26-30 years	Non medical staff	Bachelor degree	Downtown	No	No	No	No	No	Yes	Yes	No	No	No	No	No	No	No	No	No	< 24 hours
Male	41-45 years	Non medical staff	Senior high school	Outskirt	No	No	No	No	Yes	Yes	Yes	No	No	No	Yes	Yes	Yes	Yes	No	No	None
Male	51-55 years	Medical specialist	Master degree	Downtown	No	No	No	Yes	Yes	Yes	No	No	Yes	No	No	No	No	No	No	No	24-72 hours
Female	46-50 years	Nurse	Bachelor degree	Outskirt	No	No	No	No	Yes	No	No	No	No	No	No	No	No	No	No	No	24-72 hours
Male	51-55 years	Non medical staff	Master degree	Downtown	No	No	No	No	No	Yes	No	Yes	No	No	No	No	No	No	No	No	> 72 hours
Male	26-30 years	Non medical staff	Bachelor degree	Outskirt	No	No	No	No	No	No	No	No	No	No	No	No	No	No	No	No	None
Female	26-30 years	Medical doctor	Bachelor degree	Downtown	No	No	No	No	Yes	No	No	No	No	No	No	No	No	No	No	No	None
Male	26-30 years	Non medical staff	Bachelor degree	Outskirt	No	No	No	No	No	No	Yes	No	No	No	No	No	No	No	No	No	< 24 hours
Male	26-30 years	Nurse	Bachelor degree	Downtown	Yes	No	No	No	Yes	Yes	Yes	No	No	No	No	No	No	No	No	No	< 24 hours
Female	26-30 years	Nurse	Bachelor degree	Downtown	No	No	No	No	No	No	No	No	No	No	No	No	No	No	No	No	None
Female	26-30 years	Nurse	Bachelor degree	Downtown	No	Yes	No	No	No	No	No	No	No	No	No	No	No	No	No	No	None
Male	31-35 years	Non medical staff	Bachelor degree	Downtown	No	No	No	No	No	No	Yes	No	No	No	No	No	No	No	No	No	None
Female	20-25 years	Non medical staff	Senior high school	Outskirt	No	No	No	No	Yes	Yes	Yes	No	No	No	No	No	No	No	No	No	> 72 hours
Female	20-25 years	Medical doctor	Bachelor degree	Downtown	No	No	No	No	No	Yes	No	No	No	No	No	No	No	No	No	No	24-72 hours
Female	26-30 years	Nurse	Bachelor degree	Outskirt	No	No	No	No	Yes	Yes	Yes	Yes	No	No	No	No	No	No	No	No	24-72 hours
Female	41-45 years	Non medical staff	Senior high school	Outskirt	No	No	No	No	No	No	Yes	No	No	No	No	No	No	No	No	No	< 24 hours
Female	41-45 years	Non medical staff	Junior high school	Downtown	No	No	No	No	No	Yes	No	No	No	No	No	No	No	No	No	No	None
Female	31-35 years	Nurse	Bachelor degree	Downtown	No	No	No	No	No	No	No	No	No	No	No	No	No	No	No	No	None
Female	31-35 years	Medical doctor	Bachelor degree	Downtown	No	No	No	No	No	No	No	No	No	No	No	No	No	No	No	No	None
Male	31-35 years	Non medical staff	Senior high school	Downtown	No	No	No	No	Yes	Yes	Yes	Yes	No	No	No	Yes	No	No	Yes	No	24-72 hours
Female	31-35 years	Nurse	Bachelor degree	Downtown	No	No	No	No	No	No	No	No	No	No	No	No	No	No	No	No	None
Female	36-40 years	Nurse	Master degree	Outskirt	No	No	No	No	No	No	No	No	Yes	No	No	No	No	No	No	No	24-72 hours
Female	36-40 years	Medical specialist	Master degree	Downtown	No	No	No	No	No	No	No	No	No	No	No	No	No	No	No	No	None
Female	20-25 years	Nurse	Bachelor degree	Outskirt	No	No	No	No	No	No	No	No	No	No	No	No	No	No	No	No	None
Female	36-40 years	Medical specialist	Bachelor degree	Downtown	No	No	No	No	No	Yes	No	No	No	No	No	No	No	No	No	No	< 24 hours
Female	26-30 years	Medical doctor	Bachelor degree	Downtown	No	No	No	No	No	No	No	No	No	No	No	No	No	No	No	No	None
Female	26-30 years	Medical doctor	Bachelor degree	Downtown	No	No	No	No	No	No	No	No	No	No	No	No	No	No	No	No	None
Female	26-30 years	Medical doctor	Bachelor degree	Downtown	No	No	No	No	No	No	No	No	No	No	No	No	No	No	No	No	None
Male	31-35 years	Medical doctor	Bachelor degree	Outskirt	No	No	No	No	No	No	No	No	No	No	No	No	No	No	No	No	< 24 hours
Male	51-55 years	Medical specialist	Master degree	Downtown	No	No	No	No	No	No	No	No	No	No	No	No	No	No	No	No	None
Female	51-55 years	Medical specialist	Master degree	Downtown	No	No	No	No	No	Yes	No	No	No	No	No	No	No	No	No	No	< 24 hours
Male	36-40 years	Medical specialist	Master degree	Downtown	No	No	No	No	No	No	No	No	No	No	No	No	No	No	No	No	None
Male	56-60 years	Medical specialist	Master degree	Downtown	No	No	No	No	No	No	No	No	No	No	No	No	No	No	No	No	None
Male	36-40 years	Medical doctor	Bachelor degree	Downtown	No	No	No	No	No	No	Yes	No	No	No	No	No	No	No	No	No	24-72 hours
Female	26-30 years	Medical doctor	Bachelor degree	Outskirt	No	No	No	No	No	Yes	No	No	No	No	No	No	No	No	No	No	24-72 hours
Male	51-55 years	Nurse	Bachelor degree	Downtown	No	No	No	No	No	No	Yes	No	Yes	No	Yes	No	No	No	No	No	< 24 hours
Male	36-40 years	Nurse	Bachelor degree	Downtown	No	No	No	No	No	No	No	No	No	No	No	No	No	No	No	No	None
Female	20-25 years	Nurse	Bachelor degree	Downtown	No	No	No	No	No	Yes	Yes	No	No	No	No	No	No	No	No	No	< 24 hours
Male	26-30 years	Medical doctor	Bachelor degree	Downtown	No	No	No	No	No	No	No	No	No	No	No	No	No	No	No	No	None
Female	31-35 years	Nurse	Bachelor degree	Downtown	No	No	No	No	No	No	No	No	No	No	No	No	No	No	No	No	None
Female	36-40 years	Non medical staff	Bachelor degree	Outskirt	No	No	No	No	No	Yes	Yes	No	No	No	No	No	No	No	No	No	< 24 hours
Female	46-50 years	Medical specialist	Master degree	Downtown	No	No	No	No	No	No	No	No	No	No	No	No	No	No	No	No	< 24 hours
Male	36-40 years	Medical specialist	Master degree	Downtown	No	No	No	No	No	No	No	No	No	No	No	No	No	No	No	No	< 24 hours
Female	51-55 years	Non medical staff	Senior high school	Downtown	No	No	No	No	Yes	Yes	Yes	No	Yes	No	No	No	No	No	No	No	24-72 hours
Female	36-40 years	Nurse	Bachelor degree	Downtown	No	No	No	No	No	Yes	No	No	No	No	No	No	No	No	No	No	< 24 hours
Female	26-30 years	Non medical staff	Bachelor degree	Outskirt	No	No	No	No	No	No	No	No	No	No	No	No	No	No	No	No	< 24 hours
Male	41-45 years	Non medical staff	Bachelor degree	Downtown	No	No	No	No	No	No	Yes	No	No	No	No	No	No	No	No	No	None
Male	20-25 years	Non medical staff	Senior high school	Outskirt	No	No	No	No	No	No	No	No	No	No	No	No	No	No	No	No	None
Female	31-35 years	Medical doctor	Bachelor degree	Outskirt	No	No	No	No	Yes	Yes	Yes	Yes	Yes	Yes	No	No	No	No	No	No	< 24 hours
Female	46-50 years	Medical specialist	Master degree	Downtown	No	No	No	No	No	Yes	No	No	No	No	No	No	No	No	No	No	< 24 hours
Female	41-45 years	Non medical staff	Bachelor degree	Downtown	No	No	No	No	No	No	No	No	No	No	No	No	No	No	No	No	None
Male	26-30 years	Non medical staff	Bachelor degree	Outskirt	No	No	No	No	No	No	Yes	No	No	No	No	No	No	No	No	No	< 24 hours
Female	26-30 years	Nurse	Bachelor degree	Downtown	Yes	No	No	No	Yes	Yes	No	No	No	No	No	No	No	No	No	No	24-72 hours
Female	26-30 years	Nurse	Bachelor degree	Downtown	No	No	No	No	No	Yes	No	Yes	No	No	No	No	No	No	No	No	< 24 hours
Female	36-40 years	Non medical staff	Bachelor degree	Downtown	No	No	No	No	No	Yes	No	No	No	No	No	No	No	No	No	No	None
Female	20-25 years	Medical doctor	Bachelor degree	Downtown	No	No	No	No	Yes	No	No	No	No	No	No	No	No	No	No	No	< 24 hours
Male	31-35 years	Medical specialist	Bachelor degree	Downtown	No	No	No	No	No	Yes	Yes	No	No	No	No	No	No	No	No	No	< 24 hours
Female	41-45 years	Medical specialist	Master degree	Downtown	No	No	No	Yes	Yes	Yes	Yes	No	No	No	No	No	No	No	Yes	No	< 24 hours
Female	26-30 years	Non medical staff	Bachelor degree	Outskirt	No	No	No	No	No	Yes	No	No	No	No	No	No	No	No	No	No	None
Female	20-25 years	Nurse	Bachelor degree	Downtown	No	No	No	No	No	Yes	Yes	No	No	No	No	No	No	No	No	No	24-72 hours
Female	31-35 years	Midwife	Bachelor degree	Outskirt	No	No	No	No	No	No	No	No	No	No	No	No	No	No	No	No	None
Male	46-50 years	Non medical staff	Senior high school	Downtown	No	No	No	No	No	Yes	Yes	Yes	No	No	No	No	No	No	Yes	No	< 24 hours
Female	31-35 years	Nurse	Bachelor degree	Downtown	No	No	No	No	No	Yes	No	No	No	No	No	No	No	No	No	No	> 72 hours
Female	46-50 years	Non medical staff	Bachelor degree	Downtown	No	No	No	No	No	No	No	No	No	No	No	No	No	No	No	No	None
Male	20-25 years	Non medical staff	Senior high school	Downtown	No	No	No	No	Yes	Yes	Yes	No	No	No	No	No	No	No	No	No	None
Male	31-35 years	Medical specialist	Master degree	Downtown	No	No	No	No	No	No	No	No	No	No	No	No	No	No	No	No	None
Male	31-35 years	Nurse	Bachelor degree	Downtown	No	No	No	No	No	No	Yes	No	No	No	No	No	No	No	No	No	< 24 hours
Male	56-60 years	Non medical staff	Senior high school	Downtown	No	No	No	No	No	No	No	No	No	No	No	No	No	No	No	No	None
Female	41-45 years	Nurse	Bachelor degree	Outskirt	No	No	No	No	No	Yes	No	No	No	No	No	No	No	No	No	No	< 24 hours
Female	46-50 years	Non medical staff	Master degree	Downtown	No	No	No	No	No	No	No	No	No	No	No	No	No	No	No	No	None
Male	26-30 years	Nurse	Bachelor degree	Downtown	No	No	No	No	No	Yes	Yes	No	No	No	No	No	No	No	Yes	No	24-72 hours
Male	26-30 years	Nurse	Bachelor degree	Outskirt	No	No	No	No	No	No	No	No	No	No	No	No	No	No	No	No	None
Male	20-25 years	Non medical staff	Bachelor degree	Outskirt	Yes	No	No	No	No	No	Yes	No	No	No	No	No	No	No	No	No	None
Female	31-35 years	Nurse	Bachelor degree	Downtown	No	No	No	No	No	Yes	No	No	No	No	No	No	No	No	No	No	24-72 hours
Female	46-50 years	Medical specialist	Master degree	Downtown	No	No	No	No	No	No	Yes	No	No	No	No	No	No	No	No	No	< 24 hours
Female	46-50 years	Nurse	Bachelor degree	Downtown	No	No	No	No	No	No	Yes	No	No	No	No	No	No	No	No	No	24-72 hours
Female	51-55 years	Midwife	Bachelor degree	Outskirt	No	No	No	No	No	No	Yes	No	No	No	No	No	No	No	No	No	< 24 hours
Female	20-25 years	Nurse	Bachelor degree	Downtown	No	Yes	No	No	No	No	No	No	No	No	No	No	No	No	No	No	< 24 hours
Female	31-35 years	Midwife	Bachelor degree	Downtown	No	No	No	No	No	No	No	No	No	No	No	No	No	No	No	No	None
Male	51-55 years	Non medical staff	Master degree	Outskirt	No	No	No	No	No	No	No	No	No	No	No	No	No	No	No	No	None
Male	51-55 years	Non medical staff	Senior high school	Downtown	No	No	No	No	No	No	No	No	No	No	No	No	No	No	No	No	None
Female	51-55 years	Medical specialist	Bachelor degree	Downtown	No	No	No	No	No	Yes	No	No	No	No	No	No	No	No	No	No	< 24 hours
Female	36-40 years	Non medical staff	Bachelor degree	Outskirt	No	No	No	No	No	No	No	Yes	No	No	No	No	No	No	No	No	None
Male	31-35 years	Non medical staff	Bachelor degree	Outskirt	No	No	No	No	Yes	No	Yes	No	No	No	No	No	No	No	No	No	< 24 hours
Female	56-60 years	Nurse	Senior high school	Outskirt	No	No	No	No	Yes	No	Yes	No	No	No	Yes	No	No	No	Yes	No	> 72 hours
Female	26-30 years	Nurse	Bachelor degree	Outskirt	No	No	No	No	No	No	No	No	No	No	No	No	No	No	No	No	< 24 hours
Male	56-60 years	Medical specialist	Master degree	Downtown	No	No	No	No	No	Yes	No	No	No	No	No	No	No	No	No	No	< 24 hours
Female	20-25 years	Nurse	Bachelor degree	Outskirt	No	No	No	No	No	No	No	No	No	No	No	No	No	No	No	No	None
Female	56-60 years	Non medical staff	Senior high school	Outskirt	No	No	No	No	No	No	No	No	No	No	No	No	No	No	No	No	None
Female	31-35 years	Nurse	Bachelor degree	Downtown	Yes	Yes	No	No	Yes	Yes	Yes	No	No	No	No	No	No	No	No	No	24-72 hours
Female	31-35 years	Nurse	Bachelor degree	Downtown	No	No	No	No	No	No	No	No	No	No	No	No	No	No	No	No	None
Male	31-35 years	Non medical staff	Senior high school	Outskirt	No	No	No	No	No	No	No	Yes	No	No	No	No	No	No	No	No	< 24 hours
Female	46-50 years	Nurse	Bachelor degree	Downtown	No	No	No	No	No	No	Yes	No	No	No	No	No	No	No	No	No	< 24 hours
Female	41-45 years	Nurse	Bachelor degree	Downtown	No	No	No	No	No	No	No	No	No	No	No	No	No	No	No	No	24-72 hours
Male	46-50 years	Non medical staff	Bachelor degree	Downtown	No	No	No	No	No	No	No	No	No	No	No	No	No	No	No	No	None
Female	26-30 years	Nurse	Bachelor degree	Downtown	Yes	No	No	No	Yes	Yes	Yes	Yes	No	No	No	No	No	No	No	No	< 24 hours
Male	51-55 years	Non medical staff	Bachelor degree	Downtown	No	No	No	No	No	No	No	No	No	No	No	No	No	No	No	No	None
Female	46-50 years	Nurse	Bachelor degree	Downtown	No	No	No	No	No	No	Yes	No	No	No	No	No	No	No	No	No	> 72 hours
Female	51-55 years	Nurse	Bachelor degree	Downtown	No	No	No	No	No	Yes	No	No	No	No	No	No	No	No	No	No	< 24 hours
Male	46-50 years	Medical specialist	Master degree	Downtown	No	No	No	No	No	Yes	No	No	No	No	No	No	No	No	No	No	< 24 hours
Male	20-25 years	Non medical staff	Senior high school	Downtown	No	No	No	No	No	No	Yes	No	No	No	No	No	No	No	Yes	No	< 24 hours
Male	46-50 years	Non medical staff	Bachelor degree	Downtown	No	No	No	No	No	No	No	No	No	No	No	No	No	No	No	No	None
Male	20-25 years	Non medical staff	Senior high school	Downtown	Yes	No	No	No	No	No	No	No	No	No	No	Yes	No	No	No	No	< 24 hours
Female	26-30 years	Nurse	Bachelor degree	Downtown	No	No	No	No	No	No	No	No	No	No	No	No	No	No	No	No	None
Female	36-40 years	Non medical staff	Bachelor degree	Downtown	Yes	No	No	No	No	Yes	No	No	No	No	No	No	No	No	No	No	< 24 hours
Female	20-25 years	Midwife	Bachelor degree	Downtown	No	No	No	No	No	No	No	No	No	No	No	No	No	No	No	No	None
Male	31-35 years	Non medical staff	Bachelor degree	Downtown	No	No	No	No	No	No	No	No	No	No	No	No	No	No	No	No	None
Male	46-50 years	Non medical staff	Senior high school	Downtown	No	No	No	No	No	No	No	No	No	No	No	No	No	No	No	No	None
Male	26-30 years	Nurse	Bachelor degree	Downtown	No	No	No	No	No	Yes	No	No	No	No	No	No	No	No	No	No	< 24 hours
Male	26-30 years	Nurse	Bachelor degree	Downtown	No	No	No	No	No	Yes	No	No	No	No	No	No	No	No	No	No	< 24 hours
Male	26-30 years	Non medical staff	Bachelor degree	Downtown	Yes	No	No	No	No	Yes	Yes	No	No	No	No	No	No	No	Yes	No	24-72 hours
Female	51-55 years	Nurse	Bachelor degree	Outskirt	No	No	No	No	No	No	No	No	No	No	No	No	No	No	No	No	None
Female	41-45 years	Non medical staff	Senior high school	Downtown	No	No	No	No	No	No	Yes	No	No	No	No	No	No	No	No	No	None
Male	26-30 years	Medical specialist	Master degree	Downtown	No	No	No	No	No	No	No	No	No	No	No	No	No	No	No	No	None
Female	41-45 years	Non medical staff	Senior high school	Downtown	No	No	No	No	No	No	Yes	No	No	No	No	No	No	No	No	No	None
Female	31-35 years	Medical doctor	Bachelor degree	Downtown	No	No	No	No	Yes	Yes	Yes	No	No	No	No	No	No	No	No	No	24-72 hours
Female	31-35 years	Non medical staff	Bachelor degree	Downtown	No	No	No	No	No	Yes	No	No	No	No	No	No	No	No	No	No	< 24 hours
Female	46-50 years	Nurse	Master degree	Downtown	No	No	No	No	No	Yes	Yes	No	No	No	No	No	No	No	No	No	24-72 hours
Male	36-40 years	Non medical staff	Senior high school	Outskirt	No	No	No	No	No	No	No	No	No	No	No	No	No	No	No	No	None
Female	51-55 years	Nurse	Bachelor degree	Downtown	Yes	No	No	No	Yes	No	No	No	No	No	No	No	No	No	No	No	< 24 hours
Male	20-25 years	Non medical staff	Senior high school	Outskirt	No	No	No	No	Yes	Yes	Yes	No	No	No	No	No	No	No	No	No	< 24 hours
Male	46-50 years	Non medical staff	Senior high school	Downtown	No	No	No	No	No	No	Yes	No	No	No	No	No	No	No	No	No	24-72 hours
Female	46-50 years	Non medical staff	Bachelor degree	Outskirt	No	No	No	No	No	No	No	No	No	No	No	No	No	No	No	No	None
Male	46-50 years	Non medical staff	Senior high school	Downtown	No	No	No	No	No	No	Yes	No	No	No	No	No	No	No	No	No	None
Female	31-35 years	Nurse	Bachelor degree	Downtown	No	No	No	No	Yes	No	Yes	No	No	No	No	No	No	No	No	No	> 72 hours
Female	20-25 years	Non medical staff	Senior high school	Outskirt	No	No	No	No	No	No	No	No	No	No	No	No	No	No	No	No	None
Female	31-35 years	Non medical staff	Senior high school	Outskirt	No	No	No	No	No	No	No	No	No	No	No	No	No	No	No	No	None
Male	36-40 years	Non medical staff	Bachelor degree	Downtown	No	No	No	No	No	No	No	No	No	No	No	No	No	No	No	No	< 24 hours
Female	41-45 years	Nurse	Bachelor degree	Downtown	No	No	No	No	No	No	No	No	No	No	No	No	No	No	No	No	None
Female	26-30 years	Nurse	Bachelor degree	Downtown	No	No	No	No	No	Yes	No	No	No	No	No	No	No	No	No	No	< 24 hours
Female	26-30 years	Nurse	Bachelor degree	Downtown	No	No	No	No	No	Yes	No	No	No	No	No	No	No	No	No	No	< 24 hours
Female	41-45 years	Nurse	Bachelor degree	Downtown	No	No	No	No	No	No	No	No	No	No	No	No	No	No	No	No	24-72 hours
Male	26-30 years	Non medical staff	Senior high school	Downtown	No	No	No	No	Yes	No	Yes	No	No	No	No	No	No	No	No	No	< 24 hours
Female	41-45 years	Nurse	Bachelor degree	Downtown	No	No	No	No	No	No	No	No	No	No	No	No	No	No	No	No	None
Female	< 20 years	Non medical staff	Senior high school	Outskirt	No	No	No	No	No	No	No	No	No	No	No	No	No	No	No	No	None
Female	56-60 years	Non medical staff	Master degree	Downtown	No	No	No	No	No	No	No	No	No	No	No	No	No	No	No	No	None
Female	31-35 years	Non medical staff	Bachelor degree	Downtown	No	No	No	No	No	No	No	No	No	No	No	No	No	No	No	No	None
Female	20-25 years	Nurse	Bachelor degree	Downtown	No	No	No	No	No	Yes	No	No	No	No	No	No	No	No	No	No	< 24 hours
Female	56-60 years	Nurse	Bachelor degree	Downtown	Yes	No	No	No	No	No	No	No	No	No	No	No	No	No	No	No	None
Female	56-60 years	Nurse	Bachelor degree	Downtown	No	No	No	No	No	No	No	No	No	No	No	No	No	No	No	No	< 24 hours
Female	20-25 years	Nurse	Bachelor degree	Downtown	Yes	No	No	No	Yes	Yes	Yes	No	No	No	No	Yes	No	No	Yes	No	24-72 hours
Female	36-40 years	Medical specialist	Master degree	Downtown	No	No	No	No	Yes	Yes	Yes	No	No	No	No	No	No	No	No	No	< 24 hours
Male	51-55 years	Medical specialist	Master degree	Downtown	No	No	No	No	No	No	No	No	No	No	No	No	No	No	No	No	None
Female	36-40 years	Medical specialist	Master degree	Outskirt	No	No	No	No	No	No	No	No	No	No	No	No	No	No	No	No	None
Female	41-45 years	Nurse	Bachelor degree	Downtown	No	No	No	No	Yes	Yes	Yes	No	No	No	No	No	No	No	Yes	No	24-72 hours
Female	31-35 years	Nurse	Bachelor degree	Downtown	No	No	No	No	No	No	No	No	No	No	No	No	No	No	No	No	None
Male	31-35 years	Non medical staff	Bachelor degree	Outskirt	Yes	Yes	No	No	No	Yes	No	No	No	No	No	No	No	No	No	No	< 24 hours
Female	41-45 years	Non medical staff	Bachelor degree	Downtown	No	No	No	No	No	Yes	No	No	No	No	No	No	No	No	No	No	< 24 hours
Female	36-40 years	Nurse	Bachelor degree	Outskirt	No	No	No	No	Yes	Yes	Yes	No	No	No	No	No	No	No	No	No	24-72 hours
Female	36-40 years	Nurse	Bachelor degree	Downtown	No	No	No	No	Yes	Yes	Yes	No	No	No	No	No	No	No	No	No	< 24 hours
Female	20-25 years	Nurse	Bachelor degree	Downtown	No	No	No	No	No	No	No	No	No	No	No	No	No	No	No	No	None
Female	26-30 years	Non medical staff	Bachelor degree	Downtown	No	No	No	No	No	Yes	No	No	No	No	No	No	No	No	No	No	None
Female	36-40 years	Non medical staff	Bachelor degree	Downtown	No	No	No	No	No	No	No	No	No	No	No	No	No	No	No	No	None
Female	46-50 years	Non medical staff	Bachelor degree	Outskirt	No	No	No	No	No	No	Yes	No	No	No	No	No	No	No	No	No	< 24 hours
Female	20-25 years	Non medical staff	Bachelor degree	Downtown	No	No	No	No	No	No	No	No	No	No	No	No	No	No	No	No	None
Female	31-35 years	Nurse	Bachelor degree	Outskirt	No	No	No	No	No	No	No	No	No	No	No	No	No	No	No	No	None
Female	51-55 years	Nurse	Bachelor degree	Outskirt	No	No	No	No	No	No	Yes	No	No	No	No	No	No	No	No	No	24-72 hours
Male	36-40 years	Non medical staff	Bachelor degree	Downtown	No	No	No	No	No	Yes	Yes	No	No	No	No	No	No	No	No	No	None
Male	36-40 years	Non medical staff	Senior high school	Outskirt	No	No	No	No	No	No	No	No	No	No	No	No	No	No	No	No	None
Male	46-50 years	Non medical staff	Senior high school	Outskirt	No	No	No	No	No	No	No	No	No	No	No	No	No	No	No	No	None
Female	26-30 years	Non medical staff	Master degree	Downtown	No	No	No	No	Yes	Yes	Yes	No	No	No	No	No	No	No	Yes	No	None
Female	36-40 years	Nurse	Senior high school	Outskirt	No	No	No	No	No	Yes	No	No	No	No	No	No	No	No	No	No	< 24 hours
Male	51-55 years	Non medical staff	Senior high school	Downtown	No	No	No	No	No	Yes	No	No	No	No	No	No	No	No	No	No	< 24 hours
Male	51-55 years	Non medical staff	Senior high school	Downtown	No	No	No	No	No	No	No	No	No	No	No	No	No	No	No	No	None
Female	20-25 years	Nurse	Bachelor degree	Downtown	No	No	No	No	Yes	No	No	No	No	No	No	No	No	No	No	No	24-72 hours
Female	46-50 years	Non medical staff	Bachelor degree	Outskirt	No	No	No	No	No	Yes	No	No	No	No	No	No	No	No	No	No	< 24 hours
Female	46-50 years	Nurse	Bachelor degree	Outskirt	No	No	No	No	No	No	No	No	No	No	No	No	No	No	No	No	None
Female	41-45 years	Non medical staff	Bachelor degree	Downtown	No	No	No	No	No	No	No	No	No	No	No	No	No	No	No	No	None
Female	36-40 years	Non medical staff	Bachelor degree	Downtown	No	No	No	No	Yes	Yes	Yes	No	Yes	No	No	No	No	No	Yes	No	< 24 hours
Female	41-45 years	Nurse	Bachelor degree	Downtown	No	No	No	No	No	No	No	No	No	No	No	No	No	No	No	No	None
Male	51-55 years	Non medical staff	Senior high school	Downtown	No	No	No	No	No	No	No	No	No	No	No	No	No	No	No	No	None
Female	26-30 years	Nurse	Bachelor degree	Outskirt	No	No	No	No	No	No	No	No	No	No	No	No	No	No	No	No	None
Male	46-50 years	Non medical staff	Senior high school	Downtown	No	No	No	No	No	No	No	No	No	No	No	No	No	No	No	No	None
Male	46-50 years	Non medical staff	Senior high school	Downtown	No	No	No	No	No	No	No	No	No	No	No	No	No	No	No	No	None
Female	26-30 years	Nurse	Bachelor degree	Downtown	No	No	No	No	Yes	No	Yes	No	No	No	No	No	No	No	No	No	< 24 hours
Female	51-55 years	Non medical staff	Bachelor degree	Outskirt	Yes	No	No	No	Yes	No	Yes	Yes	No	No	No	No	No	No	No	No	< 24 hours
Female	26-30 years	Nurse	Bachelor degree	Downtown	No	No	No	No	No	Yes	No	No	No	No	No	No	No	No	No	No	None
Male	46-50 years	Nurse	Bachelor degree	Downtown	No	No	No	No	No	No	No	No	No	No	No	No	No	No	No	No	None
Female	26-30 years	Non medical staff	Bachelor degree	Downtown	No	No	No	No	No	No	No	No	No	No	No	No	No	No	No	No	None
Female	26-30 years	Nurse	Bachelor degree	Downtown	No	No	No	No	Yes	Yes	Yes	Yes	No	No	No	No	No	No	No	No	24-72 hours
Female	31-35 years	Nurse	Bachelor degree	Downtown	No	No	No	No	No	No	No	No	No	No	No	No	No	No	No	No	None
Female	20-25 years	Midwife	Bachelor degree	Downtown	No	No	No	No	No	No	No	No	No	No	No	No	No	No	No	No	None
Female	51-55 years	Medical specialist	Master degree	Downtown	No	No	No	No	No	Yes	No	No	No	No	No	No	No	No	No	No	< 24 hours
Female	20-25 years	Nurse	Bachelor degree	Downtown	No	No	No	No	No	Yes	No	No	No	No	No	No	No	No	No	No	< 24 hours
Male	56-60 years	Non medical staff	Senior high school	Downtown	No	No	No	No	No	No	No	No	No	No	No	No	No	No	No	No	None
Female	31-35 years	Non medical staff	Bachelor degree	Outskirt	No	No	No	No	Yes	No	Yes	No	No	No	No	No	No	No	No	No	< 24 hours
Male	26-30 years	Nurse	Bachelor degree	Downtown	No	No	No	No	No	No	No	No	No	No	No	No	No	No	No	No	None
Female	31-35 years	Nurse	Master degree	Outskirt	No	No	No	No	No	Yes	No	No	No	No	No	No	No	No	No	No	< 24 hours
Female	20-25 years	Medical doctor	Bachelor degree	Downtown	No	No	No	No	No	Yes	No	No	No	No	No	No	No	No	No	No	< 24 hours
Female	31-35 years	Nurse	Bachelor degree	Outskirt	No	No	No	No	Yes	Yes	Yes	No	No	No	No	No	No	No	No	No	24-72 hours
Female	31-35 years	Nurse	Bachelor degree	Downtown	Yes	No	No	No	Yes	Yes	Yes	No	No	No	No	No	No	No	No	No	< 24 hours
Female	46-50 years	Nurse	Bachelor degree	Downtown	No	No	No	No	No	No	No	No	No	No	No	No	No	No	No	No	None
Male	36-40 years	Nurse	Bachelor degree	Downtown	No	No	No	No	Yes	Yes	Yes	No	No	No	No	No	No	No	No	No	> 72 hours
Male	56-60 years	Medical specialist	Bachelor degree	Downtown	Yes	No	No	No	No	No	No	No	No	No	No	No	No	No	No	No	None
Male	46-50 years	Medical specialist	Master degree	Downtown	No	No	No	No	No	No	Yes	No	No	No	No	No	No	No	No	No	None
Female	26-30 years	Nurse	Bachelor degree	Downtown	No	No	No	No	No	Yes	Yes	No	No	No	No	No	No	No	No	No	24-72 hours
Female	26-30 years	Nurse	Bachelor degree	Outskirt	No	No	No	No	Yes	Yes	No	No	No	No	No	No	No	No	No	No	> 72 hours
Female	36-40 years	Medical specialist	Master degree	Downtown	No	No	No	No	No	Yes	No	No	No	No	No	No	No	No	No	No	< 24 hours
Female	51-55 years	Nurse	Bachelor degree	Downtown	No	No	No	No	Yes	Yes	Yes	Yes	No	No	No	No	No	No	No	No	24-72 hours
Female	41-45 years	Nurse	Bachelor degree	Downtown	No	No	No	No	No	No	No	No	No	No	No	No	No	No	No	No	None
Female	46-50 years	Non medical staff	Senior high school	Outskirt	No	No	No	No	No	No	No	No	No	No	No	No	No	No	No	No	None
Male	51-55 years	Medical specialist	Master degree	Downtown	No	No	No	No	No	No	Yes	No	No	No	No	No	No	No	No	No	< 24 hours
Female	46-50 years	Nurse	Bachelor degree	Outskirt	No	No	No	No	No	Yes	No	No	No	No	No	No	No	No	No	No	24-72 hours
Male	31-35 years	Nurse	Bachelor degree	Downtown	No	No	No	No	No	Yes	No	No	No	No	No	No	No	No	No	No	None
Male	41-45 years	Non medical staff	Master degree	Downtown	No	No	No	No	No	No	Yes	No	No	No	No	No	No	No	No	No	None
Female	41-45 years	Nurse	Bachelor degree	Outskirt	Yes	No	No	No	No	Yes	No	No	No	No	No	No	No	No	No	No	24-72 hours
Male	26-30 years	Nurse	Bachelor degree	Downtown	No	No	No	No	No	No	No	No	No	No	No	No	No	No	No	No	None
Female	36-40 years	Nurse	Bachelor degree	Downtown	No	No	No	No	Yes	Yes	Yes	No	No	No	No	No	No	No	No	No	24-72 hours
Female	26-30 years	Nurse	Bachelor degree	Downtown	No	No	No	No	No	Yes	No	No	No	No	No	No	No	No	No	No	None
Female	31-35 years	Nurse	Bachelor degree	Downtown	No	No	No	No	No	No	Yes	No	No	No	No	No	No	No	No	No	None
Female	46-50 years	Nurse	Bachelor degree	Downtown	No	No	No	No	No	No	No	No	No	No	No	No	No	No	No	No	None
Female	31-35 years	Nurse	Bachelor degree	Downtown	Yes	No	No	No	No	No	Yes	No	No	No	No	No	No	No	No	No	< 24 hours
Male	26-30 years	Nurse	Bachelor degree	Downtown	No	No	No	No	No	No	No	No	No	No	No	No	No	No	No	No	None
Female	46-50 years	Nurse	Bachelor degree	Outskirt	No	No	No	No	No	No	Yes	No	Yes	No	No	No	No	No	Yes	No	24-72 hours
Female	31-35 years	Midwife	Bachelor degree	Outskirt	No	No	No	No	No	No	No	No	No	No	No	No	No	No	No	No	None
Female	26-30 years	Nurse	Bachelor degree	Downtown	Yes	No	No	No	No	No	No	No	No	No	No	No	No	No	No	No	< 24 hours
Female	36-40 years	Nurse	Bachelor degree	Downtown	No	No	No	No	No	No	No	No	No	No	No	No	No	No	No	No	None
Male	31-35 years	Non medical staff	Senior high school	Downtown	No	No	No	No	Yes	Yes	Yes	Yes	No	No	No	Yes	No	No	Yes	No	24-72 hours
Female	41-45 years	Nurse	Master degree	Downtown	No	No	No	No	No	No	Yes	No	No	No	No	No	No	No	No	No	None
Female	26-30 years	Nurse	Bachelor degree	Downtown	No	No	No	No	No	Yes	No	No	No	No	No	No	No	No	No	No	24-72 hours
Female	36-40 years	Nurse	Bachelor degree	Downtown	No	No	No	No	No	No	No	No	No	No	No	No	No	No	No	No	< 24 hours
Male	36-40 years	Nurse	Bachelor degree	Downtown	Yes	No	No	No	No	Yes	No	No	No	No	No	No	No	No	No	No	None
Female	31-35 years	Nurse	Bachelor degree	Outskirt	No	No	No	No	Yes	No	No	No	No	No	No	No	No	No	No	No	< 24 hours
Female	20-25 years	Nurse	Bachelor degree	Outskirt	No	No	No	No	No	Yes	Yes	No	No	No	No	No	No	No	No	No	24-72 hours
Female	26-30 years	Nurse	Bachelor degree	Downtown	Yes	Yes	No	No	No	Yes	Yes	No	No	No	No	No	No	No	No	No	< 24 hours
Female	36-40 years	Non medical staff	Master degree	Downtown	No	No	No	No	No	No	Yes	No	No	No	No	No	No	No	Yes	No	None
Female	26-30 years	Nurse	Bachelor degree	Downtown	No	No	No	No	No	No	No	No	No	No	No	No	No	No	No	No	< 24 hours
Female	41-45 years	Nurse	Bachelor degree	Outskirt	No	No	No	No	No	Yes	Yes	No	No	No	No	No	No	No	No	No	None
Male	31-35 years	Medical doctor	Bachelor degree	Downtown	No	No	No	No	No	No	No	Yes	No	No	No	No	No	No	No	No	> 72 hours
Male	31-35 years	Medical doctor	Bachelor degree	Downtown	No	No	No	No	No	No	No	No	No	No	No	No	No	No	No	No	None
Male	31-35 years	Medical doctor	Bachelor degree	Downtown	No	No	No	No	No	No	No	No	No	No	No	No	No	No	No	No	None
Male	36-40 years	Medical doctor	Bachelor degree	Downtown	No	No	No	No	No	No	No	No	No	No	No	No	No	No	No	No	None
Male	31-35 years	Medical doctor	Bachelor degree	Downtown	No	No	No	No	Yes	No	No	No	No	No	No	No	No	No	No	No	< 24 hours
Female	51-55 years	Medical specialist	Master degree	Outskirt	No	No	No	No	No	No	No	No	No	No	No	No	No	No	No	No	None
Male	56-60 years	Medical specialist	Master degree	Downtown	No	No	No	No	No	No	Yes	No	No	No	No	No	No	No	No	No	24-72 hours
Male	26-30 years	Medical doctor	Master degree	Downtown	No	No	No	No	Yes	No	No	No	No	No	No	No	No	No	No	No	< 24 hours
Male	31-35 years	Medical doctor	Bachelor degree	Downtown	No	No	No	No	No	No	No	No	No	No	No	No	No	No	No	No	None
Female	26-30 years	Nurse	Bachelor degree	Downtown	No	No	No	No	No	No	No	No	No	No	No	No	No	No	No	No	< 24 hours
Male	26-30 years	Medical doctor	Bachelor degree	Outskirt	No	No	No	No	No	No	No	No	No	No	No	No	No	No	No	No	< 24 hours
Male	31-35 years	Medical doctor	Bachelor degree	Downtown	No	No	No	No	No	No	No	No	No	No	No	No	No	No	No	No	None
Male	31-35 years	Medical specialist	Bachelor degree	Downtown	No	No	No	No	No	No	No	No	No	No	No	No	No	No	No	No	None
Male	31-35 years	Medical doctor	Bachelor degree	Downtown	No	No	No	No	No	Yes	No	No	No	No	No	No	No	No	No	No	None
Female	> 60 years	Medical doctor	Master degree	Downtown	No	No	No	No	No	No	No	No	No	No	No	No	No	No	No	No	< 24 hours
Female	31-35 years	Medical doctor	Bachelor degree	Downtown	No	No	No	No	No	Yes	No	No	No	No	No	No	No	No	No	No	24-72 hours
Female	31-35 years	Medical doctor	Bachelor degree	Downtown	No	No	No	No	No	Yes	No	No	No	No	No	No	No	No	No	No	None
Male	31-35 years	Medical doctor	Bachelor degree	Downtown	No	No	No	No	No	No	Yes	No	No	No	No	No	No	No	No	No	None
Male	26-30 years	Medical doctor	Bachelor degree	Downtown	No	No	No	No	No	No	No	No	No	No	No	No	No	No	No	No	< 24 hours
Female	31-35 years	Medical doctor	Master degree	Downtown	No	No	No	No	Yes	Yes	Yes	No	No	No	No	No	No	No	No	No	24-72 hours
Female	31-35 years	Medical doctor	Bachelor degree	Downtown	No	No	No	No	No	No	Yes	No	No	No	No	No	No	No	No	No	24-72 hours
Male	31-35 years	Medical doctor	Bachelor degree	Downtown	No	No	No	No	No	No	No	No	No	No	No	No	No	No	No	No	None
Male	26-30 years	Medical doctor	Bachelor degree	Downtown	No	No	No	No	Yes	No	No	No	No	No	No	No	No	No	No	No	None
Female	26-30 years	Medical doctor	Bachelor degree	Downtown	No	No	No	No	No	No	No	No	No	No	No	No	No	No	No	No	None
Male	31-35 years	Medical doctor	Bachelor degree	Downtown	No	No	No	No	No	No	No	No	No	No	No	No	No	No	No	No	None
Female	31-35 years	Medical doctor	Bachelor degree	Downtown	Yes	No	No	No	No	Yes	No	No	No	No	No	No	No	No	No	No	24-72 hours
Female	31-35 years	Medical doctor	Bachelor degree	Downtown	No	No	No	No	No	No	No	No	No	No	No	No	No	No	No	No	None
Male	26-30 years	Medical doctor	Bachelor degree	Outskirt	No	No	No	No	No	No	No	No	No	No	No	No	No	No	No	No	< 24 hours
Male	20-25 years	Medical doctor	Bachelor degree	Downtown	No	No	No	No	No	No	No	No	No	No	No	No	No	No	No	No	None
Male	20-25 years	Medical doctor	Bachelor degree	Downtown	No	No	No	No	No	No	No	No	No	No	No	No	No	No	No	No	None
Female	26-30 years	Medical doctor	Bachelor degree	Downtown	No	No	No	No	No	Yes	Yes	No	No	No	No	No	No	No	No	No	< 24 hours
Female	20-25 years	Medical doctor	Bachelor degree	Downtown	No	No	No	No	No	Yes	Yes	No	No	No	No	No	No	No	No	No	None
Male	26-30 years	Medical doctor	Bachelor degree	Downtown	No	No	No	No	No	No	No	No	No	No	No	No	No	No	No	No	None
Male	26-30 years	Medical doctor	Bachelor degree	Downtown	No	No	No	No	No	Yes	Yes	No	No	No	No	No	No	No	No	No	None
Male	31-35 years	Medical doctor	Bachelor degree	Downtown	No	No	No	No	No	Yes	No	No	Yes	No	No	No	No	No	No	No	24-72 hours
Female	31-35 years	Nurse	Bachelor degree	Downtown	No	No	No	No	No	Yes	No	No	No	No	No	No	No	No	No	No	None
Female	31-35 years	Medical doctor	Bachelor degree	Downtown	No	No	No	No	No	Yes	No	No	No	No	No	No	No	No	No	No	24-72 hours
Female	36-40 years	Medical doctor	Bachelor degree	Outskirt	No	No	No	No	No	No	No	No	No	No	No	No	No	No	No	No	None
Female	26-30 years	Medical doctor	Bachelor degree	Downtown	No	No	No	No	No	Yes	No	No	No	No	No	No	No	No	No	No	< 24 hours
Female	51-55 years	Medical specialist	Bachelor degree	Outskirt	No	No	No	No	No	No	No	No	No	No	No	No	No	No	No	No	None
Male	26-30 years	Medical doctor	Master degree	Downtown	No	No	No	No	No	Yes	Yes	No	No	No	No	No	No	No	No	No	< 24 hours
Female	31-35 years	Medical doctor	Bachelor degree	Outskirt	No	No	No	No	No	No	No	No	No	No	No	No	No	No	No	No	None
Male	31-35 years	Medical doctor	Bachelor degree	Downtown	No	No	No	No	No	No	No	No	No	No	No	No	No	No	No	No	None
Male	31-35 years	Medical doctor	Bachelor degree	Downtown	No	No	No	No	No	No	Yes	No	No	No	No	No	No	No	No	No	24-72 hours
Male	26-30 years	Medical doctor	Bachelor degree	Downtown	No	No	No	No	No	Yes	Yes	No	No	No	No	No	No	No	No	No	< 24 hours
Male	31-35 years	Medical doctor	Master degree	Downtown	No	No	No	No	No	Yes	No	No	No	No	No	No	No	No	No	No	< 24 hours
Male	26-30 years	Medical specialist	Master degree	Downtown	No	No	No	No	No	No	Yes	No	No	No	No	No	No	No	No	No	None
Female	31-35 years	Medical doctor	Bachelor degree	Outskirt	No	No	No	No	No	No	No	No	No	No	No	No	No	No	No	No	24-72 hours
Male	26-30 years	Medical doctor	Bachelor degree	Downtown	No	No	No	No	No	No	Yes	No	No	No	No	No	No	No	No	No	None
Female	26-30 years	Medical doctor	Bachelor degree	Downtown	No	No	No	No	No	No	No	No	No	No	No	No	No	No	No	No	24-72 hours
Male	31-35 years	Medical doctor	Bachelor degree	Downtown	No	No	No	No	No	No	No	No	No	No	No	No	No	No	No	No	None
Male	31-35 years	Medical specialist	Bachelor degree	Outskirt	No	No	No	No	No	Yes	No	No	No	No	No	No	No	No	No	No	< 24 hours
Female	31-35 years	Medical doctor	Bachelor degree	Downtown	No	No	No	No	No	No	Yes	No	No	No	No	No	No	No	No	No	< 24 hours
Male	26-30 years	Medical doctor	Bachelor degree	Outskirt	No	No	No	No	No	No	No	No	No	No	No	No	No	No	No	No	< 24 hours
Male	26-30 years	Non medical staff	Bachelor degree	Outskirt	No	No	No	No	No	No	Yes	No	No	No	No	No	No	No	No	No	< 24 hours
Male	26-30 years	Non medical staff	Bachelor degree	Outskirt	No	No	No	No	No	No	Yes	No	No	No	No	No	No	No	No	No	< 24 hours
Female	26-30 years	Medical doctor	Bachelor degree	Downtown	No	No	No	No	No	No	Yes	No	No	No	No	Yes	No	No	No	No	24-72 hours
Male	26-30 years	Medical specialist	Bachelor degree	Downtown	No	No	No	No	No	Yes	No	No	No	No	No	No	No	No	No	No	< 24 hours
Male	26-30 years	Medical doctor	Bachelor degree	Downtown	No	No	No	No	No	No	No	No	No	No	No	No	No	No	No	No	None
Male	31-35 years	Medical specialist	Bachelor degree	Downtown	No	No	No	No	No	No	No	No	No	No	No	No	No	No	No	No	None
Male	26-30 years	Medical doctor	Master degree	Downtown	No	No	No	No	No	No	No	No	No	No	No	No	No	No	No	No	None
Male	26-30 years	Medical doctor	Bachelor degree	Downtown	No	No	No	No	No	Yes	Yes	No	No	No	No	No	No	No	No	No	< 24 hours
Female	46-50 years	Medical specialist	Master degree	Downtown	No	No	No	No	No	Yes	No	No	No	No	No	No	No	No	No	No	24-72 hours
Male	26-30 years	Medical doctor	Bachelor degree	Downtown	No	No	No	No	No	Yes	Yes	No	No	No	No	No	No	No	No	No	< 24 hours
Female	26-30 years	Medical doctor	Bachelor degree	Downtown	No	No	No	No	No	No	No	No	No	No	No	No	No	No	No	No	None
Male	26-30 years	Medical doctor	Bachelor degree	Downtown	No	No	No	No	No	No	No	No	No	No	No	No	No	No	No	No	None
Female	31-35 years	Medical doctor	Bachelor degree	Downtown	No	No	No	No	No	No	Yes	No	No	No	No	No	No	No	No	No	< 24 hours
Female	26-30 years	Medical doctor	Bachelor degree	Downtown	No	No	No	No	No	No	No	No	No	No	No	No	No	No	No	No	None
Male	31-35 years	Medical doctor	Master degree	Downtown	No	No	No	No	Yes	No	Yes	No	No	No	No	No	No	No	No	No	None
Male	46-50 years	Medical specialist	Master degree	Downtown	No	No	No	No	No	Yes	No	No	No	No	No	No	No	No	No	No	< 24 hours
Female	31-35 years	Medical doctor	Bachelor degree	Downtown	No	No	No	No	No	No	Yes	No	No	No	No	No	No	No	No	No	< 24 hours
Male	31-35 years	Medical doctor	Bachelor degree	Downtown	No	No	No	No	No	No	No	No	No	No	No	No	No	No	No	No	None
Male	31-35 years	Medical doctor	Bachelor degree	Downtown	No	No	No	No	Yes	Yes	Yes	No	No	No	No	No	No	No	No	No	< 24 hours
Female	26-30 years	Medical doctor	Bachelor degree	Downtown	No	No	No	No	Yes	Yes	No	No	No	No	No	No	No	No	No	No	< 24 hours
Female	31-35 years	Nurse	Bachelor degree	Downtown	No	No	No	No	No	No	No	No	No	No	No	No	No	No	No	No	None
Female	26-30 years	Medical doctor	Bachelor degree	Downtown	No	No	No	No	Yes	Yes	No	No	No	No	No	No	No	No	No	No	< 24 hours
Female	26-30 years	Medical doctor	Bachelor degree	Downtown	No	No	No	No	Yes	No	Yes	No	No	No	No	No	No	No	No	No	24-72 hours
Male	> 60 years	Medical specialist	Master degree	Downtown	No	No	No	No	No	No	No	No	No	No	No	No	No	No	No	No	None
Female	26-30 years	Medical specialist	Bachelor degree	Downtown	No	No	No	No	No	Yes	Yes	No	No	No	No	No	No	No	No	No	24-72 hours
Male	26-30 years	Medical doctor	Bachelor degree	Downtown	No	No	No	No	No	Yes	No	No	No	No	No	No	No	No	No	No	< 24 hours
Male	31-35 years	Medical doctor	Bachelor degree	Downtown	No	No	No	No	No	No	Yes	No	No	No	No	No	No	No	No	No	None
Female	26-30 years	Medical doctor	Bachelor degree	Downtown	No	No	No	No	No	No	No	Yes	No	No	No	No	No	No	No	No	None
Male	26-30 years	Medical doctor	Bachelor degree	Downtown	No	No	No	No	No	No	No	No	No	No	No	No	No	No	No	No	< 24 hours
Male	26-30 years	Medical doctor	Bachelor degree	Downtown	No	No	No	No	No	Yes	Yes	No	No	No	No	No	No	No	No	No	24-72 hours
Male	26-30 years	Medical doctor	Bachelor degree	Downtown	No	No	No	No	No	Yes	No	No	No	No	No	No	No	No	No	No	< 24 hours
Female	26-30 years	Medical doctor	Bachelor degree	Downtown	No	No	No	No	Yes	Yes	No	No	No	No	No	No	No	No	No	No	< 24 hours
Female	26-30 years	Medical doctor	Bachelor degree	Downtown	No	No	No	No	No	Yes	Yes	Yes	No	No	No	No	No	No	No	No	24-72 hours
Male	26-30 years	Medical doctor	Bachelor degree	Downtown	No	No	No	No	No	No	No	No	No	No	No	No	No	No	No	No	None
